# Supplementary material for: Sequencing Ultraconserved Elements (UCEs) for Marine Population Genomics: A Proof‐of‐Concept Using a Deep‐Sea Mussel Species
Source: Evol Appl. 2026 Jan 13;19(1):e70195. doi: 10.1111/eva.70195 (PMC12797253; doi:10.1111/eva.70195)
Supplement: Supplementary file 2 — Table S1: Sampling information of Gigantidas platifrons. Table S2: Information for UCE capture for Gigantidas platfrons (Bivalve UCE 2k v.1). Table S3: Sequencing information. Table S4: Coverage and depth information. Table S5: Annotation of Pseudoreference (Ref2). Table S6: Functional annotation of Pseudoreference (Ref2). Table S7: Annotation for 11,807 SNPs (vcf1). Table S8: Annotation for 7356 SNPs (vcf2) by BLASTn. Table S9: Annotation for 7356 SNPs (vcf2) by snpEFF. Table S10: Annotation for 1343 overlapped SNPs between the two SNP datasets. Table S11: Genetic diversity statistics using filtered vcf files (sliding window 10,000 bp) by Pixy and vcftools. Table S11: Annotations of outlier SNPs between four regions using Bayescan. Table S12: Description for selective signals located genes using (SCS vs. OT‐SB, pi ratio). Table S13: Description for selective signals located genes (Seep vs. Vent, pi ratio). Table S14: Description for selective signals located genes (log pi ratio). Table S16: FST results of six populations by using two variant datasets (a. vcf1, b. vcf2). Table S17: Wet‐lab expenses in China in 2024. [file EVA-19-e70195-s001.xlsx]

## Sheet: Summary
The Supplementary table file includes:
Supplementary Table S1 Sampling information of Gigantidas platifrons
Supplementary Table S2 Information for UCE capture for Gigantidas platfrons (Bivalve UCE 2k v.1).
Supplementary Table S3 Sequencing information
Supplementary Table S4 Coverage and depth information
Supplementary Table S5 Annotation of Pseudoreference (Ref2)
Supplementary Table S6 Functional annotation of Pseudoreference (Ref2)
Supplementary Table S7 Annotation for 11807 SNPs (vcf1)
Supplementary Table S8 Annotation for 7365 SNPs (vcf2) by BLASTn
Supplementary Table S9 Annotation for 7426 SNPs (vcf2) by snpEFF
Supplementary Table S10 Annotation for 1343 overlapped SNPs between two SNP datasets
Supplementary Table S11 Genetic diversity statistics using filtered vcf files (sliding window 10000 bp) by pixy and vcftools
Supplementary Table S12 Annotations of outlier SNPs between seep and vent individuals using BayeScan
Supplementary Table S13 Description for outlier SNPs located gene from ROD analysis results (SCS vs. OT+SB)
Supplementary Table S14 Description for outlier SNPs located gene from ROD analysis results (Seep vs. Vent)
Supplementary Table S15 Description for selevtive signals located genes (log pi ratio)
Supplementary Table S16 Fst results of six populations by using two variant datasets (a. vcf1, b. vcf2)
Supplementary Table S17 Wet-lab expenses in China in 2024

## Sheet: Table S1
Supplementary Table S1 Sampling information of Gigantidas platifrons
Region	Site	Site Code	Collection Code	Habitat	Depth (m)	Latitude (N)	Longitude (W)	Sample size in this study	Sample size in Xu et al. (2017)	No. Overlapped samples	Research vessel	Cruise No.	Submersible	Dive No.	Date
South China Sea (SCS)	Jiaolong Ridge	JR	JR (2013)	Hydrocarbon seep	1122	22.1153	119.286	24	30	24	Xiangyanghong 9	Dayang-31	DSV Jiaolong	Jiaolong Dive 55	2013-06-19
South China Sea (SCS)	Jiaolong Ridge	JR	JR (2018)	Hydrocarbon seep	1122	22.1153	119.286	10	0	0	Tan Ka Kee	KK1803	ROPOS	R2045	2018-04-19
Southern Okinawa Trough (S-OT)	Dai-yon Yonaguni Knoll	DK	DK	Hydrothermal vent	1344	24.8485	122.702	18	20	18	Kaiyo	KY14-02	ROV Hyper-Dolphin	HPD#1623	2014-02-06
Southern Okinawa Trough (S-OT)	Hatoma Knoll	HK	HK	Hydrothermal vent	482	24.8579	123.842	16	15	15	Kaiyo	KY14-02	ROV Hyper-Dolphin	HPD#1621	2014-02-03
Middle Okinawa Trough (M-OT)	Iheya Ridge	IR	IR	Hydrothermal vent	1402	27.5499	126.969	10	10	10	Kaiyo	KY11-02 leg2	ROV Hyper-Dolphin	HPD#1245	2011-02-10
Middle Okinawa Trough (M-OT)	Iheya North	IN	IN1	Hydrothermal vent	993	27.7911	126.897	19	8	8	Natsushima	NT13-22	ROV Hyper-Dolphin	HPD#1593	2013-11-14
Middle Okinawa Trough (M-OT)	Iheya North	IN	IN2	Hydrothermal vent	1002	27.7999	126.897	3	3	3	Kaiyo	KY14-01	ROV Hyper-Dolphin	HPD#1612	2014-01-20
Sagami Bay (SB)	Off Hatsushima	OH	SB1	Hydrocarbon seep	1172	35.0029	139.225	12	12	12	Kaiyo	KY11-01 leg1	ROV Hyper-Dolphin	HPD#1237	2011-01-20
Sagami Bay (SB)	Off Hatsushima	OH	SB2	Hydrocarbon seep	858	35.0159	139.222	11	12	11	Natsushima	NT09-06 leg1	ROV Hyper-Dolphin	HPD#0981	2009-04-29

## Sheet: Table S2
Supplementary Table S2 Information for UCE capture for Gigantidas platfrons (Bivalve UCE 2k v.1).
Type	BUSCO for genome (odb9)	Data source (Bioproject)	No. of scaffolds	Scaffold N50	Initial screen	Final screen	Total
In silico (based on genome)	C:93.5%[S:92.2%,D:1.3%],F:2.6%,M:3.9%,n:978	PRJNA328542	65662	343.3 kb	2951	1993	1993
In vitro (based on sequencing results)	Not Applicable	This study			2130	1960	1960

## Sheet: Table S3
Supplementary Table S3 Sequencing information
Pool ID	Sample/library Names	Pop ID	Pool size	Raw Reads	Clean Reads	Raw Base	Clean Base	Effective(%)	Error(%)	Q20(%)	Q30(%)	GC(%)	Average sequencing data (GB)
pool 1	F01	JR1	12	20770946	19677872	3115641900	2951680800	94.74	0.03	94.81	88.1	34.95
pool 1	F02	JR1	12	17180748	16324934	2577112200	2448740100	95.02	0.03	95.13	88.68	35.15
pool 1	F04	JR1	12	17342918	16466744	2601437700	2470011600	94.95	0.03	94.73	88.02	35.14
pool 1	JR23-1	JR2	12	13067756	12297678	1960163400	1844651700	94.11	0.03	94.16	87.07	34.83
pool 1	JR30	JR2	12	13038074	12359308	1955711100	1853896200	94.79	0.04	93.57	85.97	35.49
pool 1	JR31	JR2	12	15098960	14189076	2264844000	2128361400	93.97	0.04	93.9	86.65	35.14
pool 1	JR40	JR2	12	14239702	13335208	2135955300	2000281200	93.65	0.04	93.71	86.36	35.2
pool 1	JR51	JR2	12	9527246	8996816	1429086900	1349522400	94.43	0.03	94.2	87.13	35.31
pool 1	JR52	JR2	12	12991848	12307028	1948777200	1846054200	94.73	0.03	94.83	88.28	35.53
pool 1	JR63	JR2	12	8939726	8412538	1340958900	1261880700	94.1	0.04	92.85	84.84	35.64
pool 1	JR68	JR2	12	9925476	9377100	1488821400	1406565000	94.48	0.03	95.58	89.66	35.57
pool 1	JR7	JR2	12	13552704	12848422	2032905600	1927263300	94.8	0.03	94.58	87.81	35.47	1.95741
pool 2	SB1-11	SB	12	25757104	24402100	3863565600	3660315000	94.74	0.03	95.75	89.45	35.6
pool 2	SB1-12	SB	12	19570974	18564066	2935646100	2784609900	94.86	0.03	94.31	86.84	35.04
pool 2	SB1-14	SB	12	16999470	16247516	2549920500	2437127400	95.58	0.03	95.15	88.43	34.99
pool 3	SB1-4	SB	12	10535920	9993896	1580388000	1499084400	94.86	0.03	94.61	87.56	35.03
pool 2	SB1-8	SB	12	21204256	19961670	3180638400	2994250500	94.14	0.03	95.1	88.31	35.39
pool 2	SB1-9	SB	12	16479754	15543252	2471963100	2331487800	94.32	0.04	94.1	86.8	35.17
pool 2	SB2-1	SB	12	17143932	16132360	2571589800	2419854000	94.1	0.04	93.62	85.83	35.63
pool 2	SB2-2	SB	12	22382326	21085312	3357348900	3162796800	94.21	0.04	94.12	86.64	35.43
pool 2	SB2-3	SB	12	22834610	21349726	3425191500	3202458900	93.5	0.03	94.51	87.54	36.55
pool 2	SB2-7	SB	12	19162654	17331686	2874398100	2599752900	90.45	0.04	93.45	86.13	38.57	2.70917
pool 3	JR15	JR2	12	28675284	27020764	4301292600	4053114600	94.23	0.03	94.62	88.05	35.31
pool 3	JR18	JR2	12	32005388	30265146	4800808200	4539771900	94.56	0.03	94.85	88.45	35.46
pool 3	JR25	JR2	12	20941496	19654766	3141224400	2948214900	93.86	0.04	93.88	86.83	35.1
pool 3	JR33	JR2	12	25996546	24606810	3899481900	3691021500	94.65	0.04	94	86.96	35.13
pool 3	JR34	JR2	12	15363558	14560880	2304533700	2184132000	94.78	0.04	93.42	85.99	35.18
pool 3	JR35	JR2	12	26027088	24294790	3904063200	3644218500	93.34	0.04	93.64	86.46	35.5
pool 3	JR38	JR2	12	26139006	24705904	3920850900	3705885600	94.52	0.04	93.98	86.93	35.2
pool 3	JR45	JR2	12	27566620	26137762	4134993000	3920664300	94.82	0.03	94.14	87.14	35.23
pool 3	JR50	JR2	12	25807074	24372696	3871061100	3655904400	94.44	0.03	94.35	87.62	35.33
pool 3	JR64	JR2	12	16316004	15429328	2447400600	2314399200	94.57	0.03	94.11	87.19	35.44
pool 3	JR66	JR2	12	17227908	16252802	2584186200	2437920300	94.34	0.03	94.06	87.12	35.22
pool 3	JR9	JR2	12	25462792	23827636	3819418800	3574145400	93.58	0.04	93.69	86.64	36.38	3.38912
pool 4	DK31	DK	12	16864824	15926164	2529723600	2388924600	94.43	0.03	95.02	89.3	34.84
pool 4	DK32	DK	12	25410290	24199178	3811543500	3629876700	95.23	0.03	94.97	89.13	34.82
pool 4	DK34	DK	12	12755816	12022426	1913372400	1803363900	94.25	0.04	93.78	87.19	35.14
pool 4	DK35	DK	12	42383196	40399658	6357479400	6059948700	95.32	0.03	95.51	89.96	35.04
pool 4	DK36	DK	12	20079732	18966468	3011959800	2844970200	94.46	0.03	94.36	88.05	34.9
pool 4	DK37	DK	12	22745940	21507842	3411891000	3226176300	94.56	0.03	94.38	88.14	35.13
pool 4	DK39	DK	12	28680040	27233052	4302006000	4084957800	94.95	0.03	94.68	88.55	34.98
pool 4	DK40	DK	12	26547900	25194668	3982185000	3779200200	94.9	0.03	95.28	89.74	35.08
pool 4	DK43	DK	12	19508190	18293068	2926228500	2743960200	93.77	0.03	94.49	88.45	35.3
pool 4	DK48	DK	12	25142426	23824974	3771363900	3573746100	94.76	0.04	93.82	87.18	35.6
pool 4	DK49	DK	12	16229376	15307714	2434406400	2296157100	94.32	0.04	93.72	87.05	35.29
pool 4	DK50	DK	12	14749598	13816976	2212439700	2072546400	93.68	0.04	93.02	86.01	35.46	3.20865
pool 5	HK10	HK	12	24465198	22821408	3669779700	3423211200	93.28	0.03	95.48	90.19	35.59
pool 5	HK11	HK	12	18758960	17439518	2813844000	2615927700	92.97	0.04	93.75	87.07	35
pool 5	HK12	HK	12	18907966	17648214	2836194900	2647232100	93.34	0.03	94.28	88.01	34.97
pool 5	HK13	HK	12	14684546	13842114	2202681900	2076317100	94.26	0.03	95.02	89.31	34.95
pool 5	HK14	HK	12	27197844	25378670	4079676600	3806800500	93.31	0.03	94.76	88.74	35.31
pool 5	HK15	HK	12	31011758	29006650	4651763700	4350997500	93.53	0.03	94.35	88.11	34.97
pool 5	HK16	HK	12	19427564	18280190	2914134600	2742028500	94.09	0.03	94.86	89.01	34.94
pool 5	HK17	HK	12	19366784	18220438	2905017600	2733065700	94.08	0.03	94.49	88.34	34.94
pool 5	HK18	HK	12	17989704	16833138	2698455600	2524970700	93.57	0.03	94.7	88.68	34.94
pool 5	HK3	HK	12	16973780	15947372	2546067000	2392105800	93.95	0.03	94.5	88.35	35.09
pool 5	HK7	HK	12	26342146	24848274	3951321900	3727241100	94.33	0.03	94.68	88.61	34.95
pool 5	HK8	HK	12	18254436	17115570	2738165400	2567335500	93.76	0.03	94.4	88.23	34.85	2.96727
pool 6	IN1	IN	12	9960928	9349892	1494139200	1402483800	93.87	0.04	94.33	86.06	35.04
pool 6	IN10	IN	12	13187356	12438586	1978103400	1865787900	94.32	0.04	93.6	84.68	35.14
pool 6	IN15	IN	12	11347426	10709114	1702113900	1606367100	94.37	0.04	93.9	85.27	34.86
pool 6	IN2	IN	12	21011744	19944182	3151761600	2991627300	94.92	0.04	94.25	85.72	35.06
pool 6	IN2-1	IN	12	19703736	18780872	2955560400	2817130800	95.32	0.04	94.25	85.64	35.39
pool 6	IN34	IN	12	18484634	17569628	2772695100	2635444200	95.05	0.04	94.41	85.97	35.12
pool 6	IN4	IN	12	12363014	11673904	1854452100	1751085600	94.43	0.03	94.72	86.65	35.24
pool 6	IN41	IN	12	21424390	20045062	3213658500	3006759300	93.56	0.04	93.71	84.95	35.7
pool 6	IN42	IN	12	13305286	12520970	1995792900	1878145500	94.11	0.04	93.07	83.89	35.49
pool 6	IN46	IN	12	10393240	9864242	1558986000	1479636300	94.91	0.04	94.35	86.03	35.42
pool 6	IN48	IN	12	18266890	17326494	2740033500	2598974100	94.85	0.04	94.01	85.34	35.36	2.18486
pool 7	DK38	DK	12	11033956	10349552	1655093400	1552432800	93.8	0.04	93.05	83.85	35.35
pool 7	DK41	DK	12	9999724	9406822	1499958600	1411023300	94.07	0.04	93.68	84.95	35.18
pool 7	DK42	DK	12	9761618	9145392	1464242700	1371808800	93.69	0.04	94.08	85.59	34.92
pool 7	DK47	DK	12	8874810	8293090	1331221500	1243963500	93.45	0.04	92.59	83.23	35.43
pool 7	HK6	HK	12	11507926	10827742	1726188900	1624161300	94.09	0.04	93.7	84.93	35.28
pool 7	IN3	IN	12	11889956	11138754	1783493400	1670813100	93.68	0.04	93.42	84.56	35.22
pool 7	IN37	IN	12	11974908	11163290	1796236200	1674493500	93.22	0.04	93.15	84.09	35.54
pool 7	IN38	IN	12	11392092	10718932	1708813800	1607839800	94.09	0.04	93.83	85.09	35.37
pool 7	IN45	IN	12	13582402	12745760	2037360300	1911864000	93.84	0.04	93.33	84.32	35.33
pool 7	IN5	IN	12	7770368	7255448	1165555200	1088317200	93.37	0.04	93.83	85.36	35.01
pool 7	IR1	IR	12	10836514	10274992	1625477100	1541248800	94.82	0.03	94.72	86.37	35.49
pool 7	SB1-10	SB	12	13725254	12948034	2058788100	1942205100	94.34	0.04	94.42	86.12	35.42	1.65437
pool 8	F03	JR1	12	11433288	10458084	1714993200	1568712600	91.47	0.04	92.64	84.89	35.18
pool 8	F05	JR1	12	17072064	15818328	2560809600	2372749200	92.66	0.04	92.9	85.23	35.38
pool 8	F06	JR1	12	20936298	19623772	3140444700	2943565800	93.73	0.04	93.77	86.65	35.16
pool 8	F07	JR1	12	14428284	13389282	2164242600	2008392300	92.8	0.04	93.25	85.85	35.52
pool 8	F09	JR1	12	10766632	9887238	1614994800	1483085700	91.83	0.04	92.24	84.29	35.5
pool 8	JR12	JR2	12	15533172	14394274	2329975800	2159141100	92.67	0.04	93.22	85.7	35.56
pool 8	JR26	JR2	12	29705026	27144140	4455753900	4071621000	91.38	0.04	93.72	86.89	36.47
pool 8	JR32	JR2	12	15045744	13927660	2256861600	2089149000	92.57	0.04	92.9	85.25	35.53
pool 8	SB1-13	SB	12	34773170	32607190	5215975500	4891078500	93.77	0.03	94.96	88.6	35.25
pool 8	SB1-7	SB	12	26347864	24565308	3952179600	3684796200	93.23	0.03	94.16	87.39	35.48	2.72723
pool 9	IR10	IR	12	14520830	13826570	2178124500	2073985500	95.22	0.03	94.46	87.26	35.26
pool 9	IR9	IR	12	13399508	12603862	2009926200	1890579300	94.06	0.04	94.07	86.67	35.32
pool 9	SB1-3	SB	12	15244756	14447438	2286713400	2167115700	94.77	0.03	95.04	88.22	35.09
pool 9	SB1-5	SB	12	15441150	14553214	2316172500	2182982100	94.25	0.03	94.79	87.82	34.95
pool 9	SB1-6	SB	12	13854170	13185220	2078125500	1977783000	95.17	0.03	94.46	87.2	35.02
pool 9	SB2-10	SB	12	23432018	21428202	3514802700	3214230300	91.45	0.04	93.28	85.87	37.25
pool 9	SB2-12	SB	12	22003222	20156478	3300483300	3023471700	91.61	0.03	93.97	86.94	37.12
pool 9	SB2-13	SB	12	24501386	22905536	3675207900	3435830400	93.49	0.03	94.84	88.16	36.84
pool 9	SB2-6	SB	12	19314432	17897060	2897164800	2684559000	92.66	0.04	93.74	86.25	36.06
pool 9	SB2-8	SB	12	19513294	18081108	2926994100	2712166200	92.66	0.04	93.61	86.13	36.77
pool 9	SB2-9	SB	12	30414924	28017522	4562238600	4202628300	92.12	0.03	94.13	87.08	37.43	2.68776
pool 10	DK45	DK	12	23894198	22298430	3584129700	3344764500	93.32	0.04	93.97	86.73	36.13
pool 10	IN17	IN	12	22953872	21395254	3443080800	3209288100	93.21	0.03	94.57	87.7	35.75
pool 10	IN50	IN	12	18104394	17019818	2715659100	2552972700	94.01	0.04	93.61	85.9	35.67
pool 10	IN6	IN	12	19707252	18662758	2956087800	2799413700	94.7	0.04	93.92	86.45	35.41
pool 10	IR2	IR	12	21020964	20011096	3153144600	3001664400	95.2	0.03	95.15	88.5	35.69
pool 10	IR3	IR	12	18458480	17540426	2768772000	2631063900	95.03	0.03	94.64	87.66	35.45
pool 10	IR4	IR	12	18463524	17529236	2769528600	2629385400	94.94	0.03	94.49	87.19	35.54
pool 10	IR5	IR	12	19176392	18178490	2876458800	2726773500	94.8	0.03	94.86	87.87	35.28
pool 10	IR6	IR	12	13051858	12388954	1957778700	1858343100	94.92	0.03	94.45	87.19	35.4
pool 10	IR7	IR	12	13596084	12909624	2039412600	1936443600	94.95	0.03	94.69	87.67	35.29
pool 10	IR8	IR	12	20662036	19637802	3099305400	2945670300	95.04	0.03	95.17	88.48	35.57	2.69416
pool 11	DK33	DK	10	9977484	9216856	1496622600	1382528400	92.38	0.04	93.07	86.14	35.13
pool 11	F08	JR1	10	9589050	8879738	1438357500	1331960700	92.6	0.04	92.45	85.09	35.42
pool 11	F10	JR1	10	7635456	7103788	1145318400	1065568200	93.04	0.04	92.39	84.99	35.35
pool 11	HK19	HK	10	6107696	5734238	916154400	860135700	93.89	0.04	93.74	87.01	35.21
pool 11	HK5	HK	10	12445868	11692532	1866880200	1753879800	93.95	0.04	93.49	86.59	35.14
pool 11	HK9	HK	10	10778080	10040968	1616712000	1506145200	93.16	0.03	94.03	87.61	35.03
pool 11	IN2-2	IN	10	10424230	9754844	1563634500	1463226600	93.58	0.04	93.83	87.29	35.37
pool 11	IN2-3	IN	10	9093450	8492602	1364017500	1273890300	93.39	0.04	93.12	86.13	35.09
pool 11	IN32	IN	10	7288526	6825516	1093278900	1023827400	93.65	0.04	93.15	86.18	35.32
pool 11	SB2-5	SB	10	18291660	15926898	2743749000	2389034700	87.07	0.04	91.43	84.33	39.57	1.40502

## Sheet: Table S4
Supplementary Table S4 Coverage and depth information
Pop ID	Sample ID	Ref1			Ref2
		Avg Coverage	Max Mean depth	Avg Meandepth	Avg Coverage	Max Mean depth	Avg Meandepth
DK	DK31	10.4969	399.388	0.351823	91.9065	1303.81	66.7475
DK	DK32	11.627	441.514	0.425987	93.3379	1585.58	78.947
DK	DK33	6.75407	293.732	0.231527	89.0495	1191.66	40.9344
DK	DK34	6.6734	292.462	0.23255	91.4246	1396.5	46.541
DK	DK35	14.3972	970.687	0.601556	93.7057	3224.8	85.286
DK	DK36	9.0952	536.429	0.350882	92.3299	2744.24	72.654
DK	DK37	10.3415	502.844	0.401709	93.4125	2727.61	79.28
DK	DK38	10.0914	309.236	0.321093	91.5432	1144.88	52.6462
DK	DK39	13.4468	870.022	0.522349	93.9195	1723.27	88.2994
DK	DK40	11.6049	599.364	0.464505	93.7901	4257.16	98.0795
DK	DK41	11.2017	286.949	0.33396	92.4165	787.969	49.4825
DK	DK42	13.4757	639.507	0.398249	91.2055	1086	54.312
DK	DK43	10.3701	603.265	0.388689	92.6521	1605.01	71.302
DK	DK45	16.4593	919.999	0.6629	95.0236	2436.58	81.9269
DK	DK47	7.95622	226.634	0.251798	90.7672	1607.16	42.2738
DK	DK48	11.1028	784.392	0.454765	93.9933	1307.11	68.9701
DK	DK49	9.56324	321.267	0.315438	92.8695	1336.84	53.6335
DK	DK50	9.32155	435.238	0.301357	92.4014	1696.4	42.8982
JR1	F01	20.4052	538.36	0.655014	94.1934	1213.1	82.0492
JR1	F02	13.5569	563.98	0.456109	91.6933	2035.65	73.0306
JR1	F03	10.6526	388.785	0.33371	92.6458	1413.6	41.5734
JR1	F04	14.5724	562.363	0.46269	93.7046	1775.94	68.1418
JR1	F05	16.0196	529.881	0.538943	94.3322	957.767	51.1122
JR1	F06	15.3728	530.027	0.546513	94.3908	1390.14	67.8965
JR1	F07	13.1792	479.961	0.425735	93.2006	947.085	51.9663
JR1	F08	9.63087	255.852	0.26433	90.0405	964.033	27.2727
JR1	F09	10.6564	361.394	0.324228	92.4957	820.464	37.8991
JR1	F10	5.58785	216.199	0.176977	88.875	1515.99	28.3924
HK	HK10	13.7595	811.895	0.604523	89.8419	1353.12	79.0313
HK	HK11	19.4853	581.044	0.599609	94.484	1586.57	57.5893
HK	HK12	18.6922	643.087	0.595259	94.5956	1364.54	58.0101
HK	HK13	9.42269	404.094	0.31414	91.7243	945.896	53.3801
HK	HK14	22.4082	886.371	0.865509	93.3921	2263.41	94.0284
HK	HK15	27.1215	893.056	1.01179	95.5972	1817.38	96.5067
HK	HK16	15.6665	583.737	0.507151	93.3442	1156.07	58.18
HK	HK17	15.2435	520.922	0.49269	94.0107	1536.15	62.1359
HK	HK18	16.8002	588.319	0.532766	93.9483	1580.57	60.6257
HK	HK19	5.27286	258.296	0.158287	85.2086	914.948	31.8415
HK	HK3	12.8774	571.016	0.445749	93.1217	1881.66	65.9854
HK	HK5	8.28827	491.852	0.268734	89.5301	1173.55	33.5738
HK	HK6	8.88678	446.942	0.317014	91.5626	2319.3	56.2552
HK	HK7	17.4603	688.414	0.611342	94.3435	1307.1	67.9706
HK	HK8	18.4584	667.784	0.578488	93.9284	1159.02	51.1416
HK	HK9	9.81724	383.495	0.294792	88.9923	987.988	35.5577
IN	IN10	12.5023	472.995	0.401754	92.6145	1257.8	62.9959
IN	IN15	9.9528	385.57	0.321487	92.0481	1353.12	64.3939
IN	IN17	17.8169	708.631	0.712118	94.8563	2198.97	100.523
IN	IN1	6.85141	476.074	0.254163	89.6575	1947.11	55.2504
IN	IN32	5.35439	228.616	0.169373	87.4082	520.624	31.6221
IN	IN34	12.4596	406.58	0.431262	92.9503	1732.12	70.5835
IN	IN37	14.1876	494.907	0.449214	93.2891	1664.42	52.6669
IN	IN38	12.4907	462.151	0.389032	92.6335	1019.4	60.9138
IN	IN3	9.48568	382.195	0.333292	92.246	1712.82	60.5173
IN	IN41	17.6225	714.211	0.656903	94.0743	2494.58	87.8735
IN	IN42	11.0092	305.331	0.366331	92.7798	1618.65	59.8131
IN	IN45	11.2996	708.986	0.41259	92.7025	1541.26	61.9481
IN	IN46	9.28403	383.786	0.320862	91.4371	888.205	55.316
IN	IN48	12.5573	601.305	0.464011	92.8478	2232.41	81.8564
IN	IN4	9.47581	749.562	0.367753	91.8574	1197.18	70.4723
IN	IN50	13.9048	417.464	0.510459	94.6128	1898.35	75.6293
IN	IN5	8.42173	367.617	0.267376	90.5301	1435.04	47.1799
IN	IN6	11.1628	704.851	0.475698	93.9189	1352.77	85.8724
IN	IN2_1	9.93449	588.857	0.42826	91.0062	1192.06	71.3742
IN	IN2_2	6.46539	350.367	0.221216	85.7487	868.626	39.7303
IN	IN2_3	6.09422	314.824	0.192895	87.8437	1108.51	35.2408
IN	IN2	11.2839	889.514	0.475595	92.9981	1712.37	97.4054
IR	IR10	11.135	476.239	0.357169	93.2448	1009.74	60.4624
IR	IR1	10.3868	728.787	0.361509	87.6045	1374.68	62.7612
IR	IR2	11.3422	753.443	0.507922	92.5493	1403.45	93.6654
IR	IR3	13.2683	592.118	0.476642	94.2301	1835.95	76.3025
IR	IR4	13.6287	463.35	0.483205	94.3082	1705.54	77.3867
IR	IR5	15.66	458.866	0.541946	93.931	1338.13	73.2788
IR	IR6	10.1115	773.579	0.344214	93.1133	1469.92	61.5747
IR	IR7	8.68382	421.838	0.325814	91.9471	1713.63	63.6436
IR	IR8	14.0348	613.115	0.522227	93.9656	1327.68	85.3149
IR	IR9	12.866	327.675	0.389993	93.8499	1632.4	58.9247
JR2	JR12	14.8805	616.337	0.503992	92.8032	1510.5	52.8107
JR2	JR15	14.2403	520.899	0.573669	93.0976	2562.64	95.123
JR2	JR18	13.8708	773.041	0.605558	92.6235	3039.45	106.53
JR2	JR23	17.1216	335.655	0.487291	93.7361	923.776	53.911
JR2	JR25	15.419	370.666	0.525151	93.3446	1455.21	63.8062
JR2	JR26	22.938	1457.08	1.0243	93.9485	2168.77	105.51
JR2	JR30	10.8157	500.35	0.360306	92.3458	1243.06	60.7471
JR2	JR31	11.4893	433.36	0.393445	92.9827	2195.07	67.9491
JR2	JR32	13.7378	420.01	0.451105	93.8185	1361.58	52.671
JR2	JR33	11.6656	594.745	0.442002	93.8385	1651.11	72.4096
JR2	JR34	12.4091	493.349	0.391467	93.9114	1284.8	62.7595
JR2	JR35	13.3301	754.36	0.528328	94.0698	2697.42	79.4665
JR2	JR38	11.7265	885.149	0.462288	93.7233	1971.67	70.4548
JR2	JR40	15.6415	297.456	0.481227	94.6935	1401.34	64.3027
JR2	JR45	14.0906	542.946	0.566932	94.0178	1447.49	76.4707
JR2	JR50	11.5139	757.857	0.478172	93.7312	2227.03	69.179
JR2	JR51	9.92197	311.168	0.276109	91.566	974.508	37.6516
JR2	JR52	11.8333	391.777	0.389053	91.5932	1190.17	52.5543
JR2	JR63	8.0284	272.347	0.23623	88.5017	875.651	37.5327
JR2	JR64	9.35362	480.158	0.327283	90.8623	1081.26	47.3194
JR2	JR66	9.3538	449.222	0.33916	91.2268	2055.7	49.7057
JR2	JR68	8.44036	316.246	0.28002	82.2698	1245.36	34.6561
JR2	JR7	9.61494	492.741	0.345709	90.5813	2012.68	61.9061
JR2	JR9	11.7791	706.664	0.516177	92.0389	1966.3	56.9821
SB	SB1_10	14.343	480.617	0.473209	92.0129	1209.15	68.2893
SB	SB1_11	12.7403	890.656	0.579811	89.7892	2145.13	112.707
SB	SB1_12	18.0901	427.22	0.579338	94.4458	1280.25	71.7001
SB	SB1_13	29.2278	924.156	1.20072	94.051	1665.73	97.0297
SB	SB1_14	8.3206	478.465	0.322823	90.7357	1852.03	65.4614
SB	SB1_3	12.434	391.618	0.414751	91.7094	1876.69	65.4416
SB	SB1_4	6.05285	286.035	0.205202	89.0642	1127.74	47.7145
SB	SB1_5	14.4868	421.826	0.471563	93.4958	1647.76	70.3878
SB	SB1_6	12.5579	378.557	0.387712	93.6193	693.58	64.1511
SB	SB1_7	17.8942	763.318	0.704014	94.2352	3398.38	98.5959
SB	SB1_8	11.9689	512.554	0.468078	91.612	2357.65	78.3596
SB	SB1_9	15.753	613.419	0.505669	93.1304	1259.28	55.8366
SB	SB2_10	15.2727	686.353	0.748988	93.0573	2019.21	77.1086
SB	SB2_12	14.9359	1369.73	0.728807	91.6395	1786.33	87.6905
SB	SB2_13	17.5277	935.555	0.818015	94.0281	1834.07	110.092
SB	SB2_1	14.8369	419.363	0.504427	93.4819	1110.35	69.8506
SB	SB2_2	18.4541	837.503	0.687397	93.7688	1523.55	76.3796
SB	SB2_3	15.4741	610.24	0.638827	92.8463	3037.45	92.2223
SB	SB2_5	9.42784	850.225	0.551244	83.8044	1609.56	32.8615
SB	SB2_6	20.1407	560.243	0.746937	95.024	1697.3	75.5347
SB	SB2_7	10.8027	706.542	0.586778	86.8415	1833.95	55.8042
SB	SB2_8	13.6273	670.187	0.61963	92.7633	1691.24	82.5831
SB	SB2_9	19.6396	887.093	0.926995	94.5324	2561.38	114.905

## Sheet: Table S5
Supplementary Table S5 Annotation of Pseudoreference (Ref2)
seq_ID	length	matched_reference_scaffold_ID	start_query	end_query	start_ref	end_ref	matched_length	identity	evalue	gff_id	gff_feature	gff_start	gff_end		Type	count	%
v1_uce-1009	2651	Bpl_scaf_59079	785	1089	1355465	1355800	338	82.84	1.38e-69	Bpl_scaf_59079	intron	1355133	1356455		intron	1530	0.497238
v1_uce-1009	2651	Bpl_scaf_30419	805	1089	293529	293832	307	82.736	1.8e-63	Bpl_scaf_30419	intergenic_region	269981	371562		intergenic_region	1009	0.327917
v1_uce-1009	2651	Bpl_scaf_1989	802	1089	1020717	1020415	313	80.511	1.1e-50	Bpl_scaf_1989	intergenic_region	927845	1024563		five_prime_cis_splice_site	400	0.129997
v1_uce-1014	4375	Bpl_scaf_10347	1	2195	425189	422993	2197	99.454	0	Bpl_scaf_10347	five_prime_cis_splice_site	424326	424327		exon	75	0.0243744
v1_uce-1024	4024	Bpl_scaf_55315	2	1790	77220	75432	1789	97.093	0	Bpl_scaf_55315	exon	75775	77517		three_prime_UTR	56	0.0181995
v1_uce-1024	4024	Bpl_scaf_29183	1770	3309	169516	167977	1540	99.935	0	Bpl_scaf_29183	intron	168743	171413		five_prime_UTR	7	0.00227494
v1_uce-1032	2585	Bpl_scaf_11546	1	1350	96093	94746	1350	98.148	0	Bpl_scaf_11546	intergenic_region	44892	100872
v1_uce-1032	2585	Bpl_scaf_34737	1	1352	538079	536728	1352	97.929	0	Bpl_scaf_34737	intergenic_region	530341	546713
v1_uce-1032	2585	Bpl_scaf_20064	1	1352	220775	219424	1352	97.929	0	Bpl_scaf_20064	intergenic_region	200963	236740
v1_uce-1032	2585	Bpl_scaf_41078	1	1352	153770	155122	1353	96.896	0	Bpl_scaf_41078	intergenic_region	133822	197400
v1_uce-1032	2585	Bpl_scaf_8775	1	1352	1439659	1441008	1352	96.82	0	Bpl_scaf_8775	intergenic_region	1433987	1443231
v1_uce-1034	3559	Bpl_scaf_3520	1746	2307	744722	744158	567	94.18	0	Bpl_scaf_3520	intergenic_region	730829	765263
v1_uce-1034	3559	Bpl_scaf_54411	1747	2309	307764	308329	568	94.542	0	Bpl_scaf_54411	intergenic_region	299644	336602
v1_uce-1036	2939	Bpl_scaf_57026	196	972	103140	102364	777	99.099	0	Bpl_scaf_57026	intron	102784	103352
v1_uce-1036	2939	Bpl_scaf_9316	1490	2412	61377	60454	932	95.494	0	Bpl_scaf_9316	intron	57748	61861
v1_uce-1036	2939	Bpl_scaf_22804	1621	2411	76490	75704	793	97.226	0	Bpl_scaf_22804	intron	71580	76844
v1_uce-1036	2939	Bpl_scaf_11942	1618	2412	210897	211678	796	95.352	0	Bpl_scaf_11942	intron	210315	212850
v1_uce-1043	1120	Bpl_scaf_13986	1	1120	691439	690316	1131	97.171	0	Bpl_scaf_13986	five_prime_cis_splice_site	691035	691036
v1_uce-1043	1120	Bpl_scaf_3	596	982	137772	137402	387	85.013	9.14e-103	Bpl_scaf_3	intergenic_region	136821	139280
v1_uce-1043	1120	Bpl_scaf_42610	598	979	322004	322374	387	85.53	1.96e-104	Bpl_scaf_42610	intron	321952	323783
v1_uce-1043	1120	Bpl_scaf_14013	605	974	227014	227371	373	85.255	1.98e-99	Bpl_scaf_14013	intron	225902	227574
v1_uce-1044	1862	Bpl_scaf_63539	1	621	139828	139226	622	89.389	0	Bpl_scaf_63539	intron	137926	144627
v1_uce-1044	1862	Bpl_scaf_35877	245	618	244646	244286	375	81.6	1.59e-77	Bpl_scaf_35877	intergenic_region	239000	248323
v1_uce-1044	1862	Bpl_scaf_13986	263	1862	690828	689192	1637	96.09	0	Bpl_scaf_13986	intergenic_region	591443	690929
v1_uce-1044	1862	Bpl_scaf_3680	1194	1436	208939	208695	245	95.51	7.09e-106	Bpl_scaf_3680	intergenic_region	88015	242404
v1_uce-1059	2806	Bpl_scaf_45679	1	157	57227	57068	160	86.25	1.52e-39	Bpl_scaf_45679	intron	55204	61703
v1_uce-1059	2806	Bpl_scaf_51404	25	266	104367	104607	244	80.328	2.53e-42	Bpl_scaf_51404	intergenic_region	78373	105784
v1_uce-1063	2958	Bpl_scaf_2732	1660	2958	47387	46089	1299	99.538	0	Bpl_scaf_2732	intron	46410	49125
v1_uce-1063	2958	Bpl_scaf_31501	908	1855	1136063	1137012	951	97.792	0	Bpl_scaf_31501	intron	1129408	1137055
v1_uce-1071	1228	Bpl_scaf_44604	421	693	242871	243147	281	83.63	6.35e-65	Bpl_scaf_44604	intron	242861	244993
v1_uce-1071	1228	Bpl_scaf_14502	795	1228	161358	161807	452	90.708	1.98e-164	Bpl_scaf_14502	intergenic_region	89468	183607
v1_uce-1074	2298	Bpl_scaf_16621	633	1021	1606272	1605890	389	91.517	4.96e-148	Bpl_scaf_16621	intron	1590500	1606733
v1_uce-1074	2298	Bpl_scaf_41128	635	1013	266109	265737	379	92.084	1.78e-147	Bpl_scaf_41128	intron	265384	266258
v1_uce-1074	2298	Bpl_scaf_12379	1312	2298	3229	2242	988	99.393	0	Bpl_scaf_12379	five_prime_cis_splice_site	2860	2861
v1_uce-1074	2298	Bpl_scaf_56896	1371	1514	115927	116083	157	85.987	3.49e-35	Bpl_scaf_56896	intron	111442	120848
v1_uce-1075	2617	Bpl_scaf_56896	17	1246	238265	237047	1230	98.374	0	Bpl_scaf_56896	five_prime_cis_splice_site	237697	237698
v1_uce-1075	2617	Bpl_scaf_21298	966	1249	603149	602870	300	80.667	1.81e-48	Bpl_scaf_21298	intergenic_region	601606	627906
v1_uce-1075	2617	Bpl_scaf_10298	967	1246	124825	124546	280	96.071	9.73e-126	Bpl_scaf_10298	intergenic_region	124412	125422
v1_uce-1075	2617	Bpl_scaf_21298	968	1246	472419	472697	280	92.857	3.58e-110	Bpl_scaf_21298	intergenic_region	393942	497246
v1_uce-1075	2617	Bpl_scaf_43952	951	1246	637786	637490	297	94.613	2.71e-126	Bpl_scaf_43952	intergenic_region	637578	651667
v1_uce-1078	2231	Bpl_scaf_19909	1585	2017	152323	152756	434	98.157	0	Bpl_scaf_19909	intergenic_region	144253	156659
v1_uce-1078	2231	Bpl_scaf_43573	421	647	392591	392366	227	84.581	9.15e-56	Bpl_scaf_43573	intron	391442	392656
v1_uce-1078	2231	Bpl_scaf_53657	461	638	94090	93915	178	82.022	1.57e-33	Bpl_scaf_53657	intergenic_region	44887	159798
v1_uce-1082	3408	Bpl_scaf_18613	1	1142	404065	402922	1144	98.864	0	Bpl_scaf_18613	five_prime_cis_splice_site	403880	403881
v1_uce-1082	3408	Bpl_scaf_46551	1001	3408	58701	61105	2413	97.555	0	Bpl_scaf_46551	intergenic_region	52526	88737
v1_uce-1082	3408	Bpl_scaf_2971	2247	3408	72610	71454	1163	94.755	0	Bpl_scaf_2971	intron	72123	75070
v1_uce-1084	1853	Bpl_scaf_13605	1	1318	495617	494302	1318	97.724	0	Bpl_scaf_13605	three_prime_UTR	495055	496857
v1_uce-1084	1853	Bpl_scaf_38390	1283	1853	112563	113133	571	99.65	0	Bpl_scaf_38390	intron	112069	115371
v1_uce-1084	1853	Bpl_scaf_4947	1374	1580	836661	836454	211	88.626	1.25e-63	Bpl_scaf_4947	intergenic_region	835015	847400
v1_uce-1084	1853	Bpl_scaf_2692	999	1322	97433	97100	340	81.176	9.66e-65	Bpl_scaf_2692	intron	96965	97591
v1_uce-1088	3789	Bpl_scaf_24996	1	2989	1742379	1739305	3113	93.704	0	Bpl_scaf_24996	intergenic_region	1709168	1779780
v1_uce-1088	3789	Bpl_scaf_43140	2737	3789	115060	116113	1054	99.62	0	Bpl_scaf_43140	intergenic_region	66079	143747
v1_uce-11	2135	Bpl_scaf_49715	9	1080	43848	42780	1078	95.455	0	Bpl_scaf_49715	exon	43503	43729
v1_uce-11	2135	Bpl_scaf_56674	995	2135	497339	496210	1148	97.561	0	Bpl_scaf_56674	intron	497119	497625
v1_uce-11	2135	Bpl_scaf_25605	1040	1110	242775	242698	78	85.897	2.59e-11	Bpl_scaf_25605	intron	241867	248150
v1_uce-1110	1497	Bpl_scaf_64005	715	1496	753593	754386	794	96.474	0	Bpl_scaf_64005	intergenic_region	742343	795993
v1_uce-1110	1497	Bpl_scaf_49352	718	1497	226249	227029	781	97.439	0	Bpl_scaf_49352	intron	225503	228006
v1_uce-1120	2148	Bpl_scaf_28865	774	1229	116405	116867	465	93.763	0	Bpl_scaf_28865	intergenic_region	71824	148619
v1_uce-1120	2148	Bpl_scaf_60134	1705	2148	87632	88077	446	93.946	0	Bpl_scaf_60134	intergenic_region	62938	89974
v1_uce-1121	2048	Bpl_scaf_52660	1845	2041	413500	413698	202	93.564	6.3e-77	Bpl_scaf_52660	intron	412615	414791
v1_uce-1121	2048	Bpl_scaf_7474	543	664	645955	646078	126	86.508	1.45e-28	Bpl_scaf_7474	intergenic_region	635106	661645
v1_uce-1122	1805	Bpl_scaf_61387	1	543	133623	134165	543	99.448	0	Bpl_scaf_61387	intergenic_region	92427	205757
v1_uce-1122	1805	Bpl_scaf_32036	1331	1589	50044	49784	262	85.878	2.01e-71	Bpl_scaf_32036	intron	49564	50235
v1_uce-1122	1805	Bpl_scaf_58904	1335	1593	292684	292424	262	82.824	4.41e-58	Bpl_scaf_58904	intron	292007	293242
v1_uce-1122	1805	Bpl_scaf_28100	1332	1593	5352	5615	264	85.606	2.01e-71	Bpl_scaf_28100	intron	4071	5816
v1_uce-1125	2715	Bpl_scaf_4115	1	1456	226005	224550	1456	99.451	0	Bpl_scaf_4115	intron	225594	226756
v1_uce-1125	2715	Bpl_scaf_49759	4	127	511815	511943	129	82.171	4.22e-20	Bpl_scaf_49759	intron	508557	512482
v1_uce-1133	2397	Bpl_scaf_17465	1	583	110004	109418	587	97.785	0	Bpl_scaf_17465	five_prime_cis_splice_site	109664	109665
v1_uce-1133	2397	Bpl_scaf_29376	626	931	506974	506669	306	99.02	1.43e-153	Bpl_scaf_29376	intergenic_region	457900	579018
v1_uce-1133	2397	Bpl_scaf_47558	624	930	27537	27843	307	98.371	8.6e-151	Bpl_scaf_47558	intron	26432	28331
v1_uce-1138	2195	Bpl_scaf_4115	1	1088	83549	82462	1088	99.54	0	Bpl_scaf_4115	intron	82856	85627
v1_uce-1157	2565	Bpl_scaf_56339	728	1384	1465028	1465692	677	92.614	0	Bpl_scaf_56339	intron	1464194	1467151
v1_uce-1157	2565	Bpl_scaf_30714	732	1458	17752	17022	738	90.515	0	Bpl_scaf_30714	intron	15266	21855
v1_uce-1172	3116	Bpl_scaf_1905	1965	2114	422899	423047	156	83.333	7.99e-28	Bpl_scaf_1905	intron	422519	423615
v1_uce-1172	3116	Bpl_scaf_55831	1967	2116	205135	204991	155	87.742	2.19e-38	Bpl_scaf_55831	intron	204675	209865
v1_uce-1198	1853	Bpl_scaf_19731	1	1219	684988	683770	1220	99.098	0	Bpl_scaf_19731	five_prime_cis_splice_site	684664	684665
v1_uce-1198	1853	Bpl_scaf_19731	1221	1254	683416	683382	35	97.143	8.13e-06	Bpl_scaf_19731	intron	680260	683841
v1_uce-1200	1373	Bpl_scaf_19731	1	753	679637	678918	753	94.024	0	Bpl_scaf_19731	five_prime_cis_splice_site	679238	679239
v1_uce-1200	1373	Bpl_scaf_46857	875	1138	388955	388694	264	96.97	1.42e-121	Bpl_scaf_46857	intron	384649	389413
v1_uce-1209	2074	Bpl_scaf_55609	4	251	172688	172430	261	83.525	1.83e-57	Bpl_scaf_55609	intron	171743	172970
v1_uce-1209	2074	Bpl_scaf_20125	98	2056	482804	480845	1962	99.083	0	Bpl_scaf_20125	five_prime_cis_splice_site	482637	482638
v1_uce-1209	2074	Bpl_scaf_59562	1237	1504	114489	114762	276	81.884	8.49e-56	Bpl_scaf_59562	intron	113783	123624
v1_uce-1209	2074	Bpl_scaf_62386	1245	1504	56040	55771	271	81.919	3.95e-54	Bpl_scaf_62386	intron	55586	57463
v1_uce-1209	2074	Bpl_scaf_62567	1248	1504	83953	83688	267	82.022	1.42e-53	Bpl_scaf_62567	intron	83146	84024
v1_uce-1210	1405	Bpl_scaf_20125	16	1405	480610	479228	1390	98.633	0	Bpl_scaf_20125	five_prime_cis_splice_site	480134	480135
v1_uce-1210	1405	Bpl_scaf_16831	186	246	1225750	1225811	62	90.323	1.31e-12	Bpl_scaf_16831	intron	1224409	1226599
v1_uce-1210	1405	Bpl_scaf_3378	967	1126	49175	49328	160	80.625	2.77e-24	Bpl_scaf_3378	intron	46429	56123
v1_uce-1211	1429	Bpl_scaf_20125	271	1429	479239	478081	1160	99.741	0	Bpl_scaf_20125	five_prime_cis_splice_site	478907	478908
v1_uce-1213	295	Bpl_scaf_20125	1	295	470409	470115	295	99.661	9.7e-152	Bpl_scaf_20125	five_prime_cis_splice_site	470339	470340
v1_uce-1214	1899	Bpl_scaf_20125	1	1348	470259	468910	1350	99.556	0	Bpl_scaf_20125	exon	470155	470338
v1_uce-1215	3041	Bpl_scaf_60774	1337	1505	153705	153873	171	92.398	1.24e-60	Bpl_scaf_60774	intron	151461	154084
v1_uce-1215	3041	Bpl_scaf_20125	1344	3041	468053	466353	1701	99.001	0	Bpl_scaf_20125	five_prime_cis_splice_site	467310	467311
v1_uce-1215	3041	Bpl_scaf_30030	1347	1505	429214	429058	159	94.969	7.42e-63	Bpl_scaf_30030	intergenic_region	344060	429260
v1_uce-1215	3041	Bpl_scaf_2352	2657	2752	83945	83844	102	81.373	1.03e-11	Bpl_scaf_2352	intron	82171	84336
v1_uce-122	1519	Bpl_scaf_53547	39	298	328345	328607	263	92.395	2.09e-100	Bpl_scaf_53547	intergenic_region	282168	332559
v1_uce-122	1519	Bpl_scaf_45878	42	306	187963	187699	265	90.943	5.85e-96	Bpl_scaf_45878	intron	187026	189119
v1_uce-123	1281	Bpl_scaf_22915	1183	1281	277809	277713	100	87	1.52e-21	Bpl_scaf_22915	intergenic_region	273938	280305
v1_uce-123	1281	Bpl_scaf_11102	1194	1281	93342	93429	88	90.909	2.52e-24	Bpl_scaf_11102	intron	93286	94772
v1_uce-1231	2205	Bpl_scaf_2733	1	2205	572404	570201	2208	99.547	0	Bpl_scaf_2733	five_prime_cis_splice_site	571421	571422
v1_uce-1232	2205	Bpl_scaf_2733	1	1751	550509	548759	1751	99.6	0	Bpl_scaf_2733	five_prime_cis_splice_site	550450	550451
v1_uce-1232	2205	Bpl_scaf_15478	1669	2205	115915	115380	537	97.393	0	Bpl_scaf_15478	intergenic_region	80902	195285
v1_uce-1236	2654	Bpl_scaf_49462	1	2654	697503	700157	2655	99.925	0	Bpl_scaf_49462	exon	696393	700237
v1_uce-1236	2654	Bpl_scaf_24198	2335	2432	83771	83673	99	85.859	1.48e-19	Bpl_scaf_24198	intron	69572	85478
v1_uce-1236	2654	Bpl_scaf_47536	2355	2432	326269	326347	79	89.873	1.92e-18	Bpl_scaf_47536	intron	321681	328361
v1_uce-124	3202	Bpl_scaf_4116	1293	2253	564781	563832	967	91.727	0	Bpl_scaf_4116	intron	562349	566717
v1_uce-124	3202	Bpl_scaf_50330	2249	2504	214102	214361	262	95.42	9.42e-112	Bpl_scaf_50330	intron	208391	214735
v1_uce-125	2099	Bpl_scaf_50886	1675	2099	83156	83587	438	89.269	4.52e-148	Bpl_scaf_50886	intron	83016	84741
v1_uce-125	2099	Bpl_scaf_58301	1681	2046	458262	457897	371	92.183	1.27e-143	Bpl_scaf_58301	intron	455642	458864
v1_uce-1250	2592	Bpl_scaf_39360	2447	2592	24182	24327	146	98.63	2.92e-66	Bpl_scaf_39360	intron	21594	26792
v1_uce-1250	2592	Bpl_scaf_60908	1901	2045	453194	453049	148	84.459	1.1e-30	Bpl_scaf_60908	intron	452968	453489
v1_uce-126	3261	Bpl_scaf_20952	1207	2296	289603	288483	1128	93.617	0	Bpl_scaf_20952	intergenic_region	242362	300769
v1_uce-1268	2136	Bpl_scaf_46488	1	621	399082	399711	633	95.261	0	Bpl_scaf_46488	intron	396332	400622
v1_uce-1268	2136	Bpl_scaf_17805	158	621	330642	331101	465	95.484	0	Bpl_scaf_17805	intron	323726	335680
v1_uce-1268	2136	Bpl_scaf_45908	171	614	900330	900773	444	97.297	0	Bpl_scaf_45908	intron	900213	901785
v1_uce-1268	2136	Bpl_scaf_40717	857	1165	1843	2151	309	88.35	2.95e-100	Bpl_scaf_40717	intron	695	3178
v1_uce-1268	2136	Bpl_scaf_17080	876	2136	74760	73500	1262	99.525	0	Bpl_scaf_17080	intron	74413	76229
v1_uce-127	1754	Bpl_scaf_11102	1	61	147413	147473	61	96.721	3.5e-19	Bpl_scaf_11102	intron	147267	148199
v1_uce-127	1754	Bpl_scaf_24466	9	69	592188	592247	61	93.443	2.73e-15	Bpl_scaf_24466	intron	591202	592731
v1_uce-1274	3291	Bpl_scaf_62888	1	2290	696300	694009	2292	99.782	0	Bpl_scaf_62888	five_prime_cis_splice_site	696098	696099
v1_uce-1274	3291	Bpl_scaf_54412	2270	2392	1079330	1079208	123	100	1.05e-56	Bpl_scaf_54412	intron	1078888	1088833
v1_uce-1277	2339	Bpl_scaf_62888	1	2137	558807	556671	2137	99.86	0	Bpl_scaf_62888	intron	558058	561691
v1_uce-1277	2339	Bpl_scaf_36585	454	725	623666	623938	273	90.476	2.52e-96	Bpl_scaf_36585	intron	623597	624559
v1_uce-1277	2339	Bpl_scaf_62418	463	728	569141	569414	275	82.909	3.43e-60	Bpl_scaf_62418	intergenic_region	559833	605325
v1_uce-1277	2339	Bpl_scaf_52346	467	719	653262	652999	267	80.524	3.5e-45	Bpl_scaf_52346	intron	652294	661692
v1_uce-128	1594	Bpl_scaf_24941	1370	1495	194109	193984	126	91.27	2.39e-40	Bpl_scaf_24941	intergenic_region	130231	206163
v1_uce-128	1594	Bpl_scaf_50121	1371	1495	238164	238041	125	82.4	6.83e-21	Bpl_scaf_50121	intergenic_region	236990	239451
v1_uce-1289	2482	Bpl_scaf_52398	2293	2482	15423	15229	195	85.641	1.72e-48	Bpl_scaf_52398	intron	11743	19794
v1_uce-1297	1436	Bpl_scaf_31818	1	1203	349848	348631	1218	97.865	0	Bpl_scaf_31818	intron	348570	350271
v1_uce-1297	1436	Bpl_scaf_37700	946	1212	902131	902395	268	83.955	7.45e-65	Bpl_scaf_37700	intergenic_region	893245	904286
v1_uce-1297	1436	Bpl_scaf_60762	950	1217	122193	122451	268	82.09	7.56e-55	Bpl_scaf_60762	intron	120149	123140
v1_uce-1297	1436	Bpl_scaf_61985	951	1220	183157	182893	272	82.353	4.52e-57	Bpl_scaf_61985	intergenic_region	176873	189090
v1_uce-1297	1436	Bpl_scaf_29723	943	1203	121715	121454	264	83.712	4.48e-62	Bpl_scaf_29723	intron	119141	122269
v1_uce-1298	1147	Bpl_scaf_31818	1	1017	348692	347676	1017	99.41	0	Bpl_scaf_31818	intron	348570	350271
v1_uce-1298	1147	Bpl_scaf_16961	2	83	843126	843046	82	86.585	1.77e-15	Bpl_scaf_16961	intergenic_region	778251	847244
v1_uce-1304	4520	Bpl_scaf_23203	1147	4306	240194	243351	3161	98.703	0	Bpl_scaf_23203	intron	240094	243359
v1_uce-1304	4520	Bpl_scaf_34041	1151	4254	414331	411227	3108	98.327	0	Bpl_scaf_34041	intergenic_region	404418	477646
v1_uce-1307	2085	Bpl_scaf_6618	1	1376	14563	13193	1376	98.619	0	Bpl_scaf_6618	intron	13938	15403
v1_uce-1307	2085	Bpl_scaf_20125	1733	2085	71072	71425	354	98.588	2e-176	Bpl_scaf_20125	intron	67173	72385
v1_uce-1319	2614	Bpl_scaf_63360	80	737	1990926	1991584	664	94.88	0	Bpl_scaf_63360	intron	1990351	1999473
v1_uce-1321	1514	Bpl_scaf_9536	2	131	166088	166218	131	91.603	1.35e-42	Bpl_scaf_9536	intergenic_region	96743	166820
v1_uce-1321	1514	Bpl_scaf_25165	1281	1514	248294	248537	244	92.213	7.59e-90	Bpl_scaf_25165	intergenic_region	210237	249495
v1_uce-1324	1160	Bpl_scaf_24984	1044	1158	120255	120363	115	89.565	4.86e-31	Bpl_scaf_24984	intron	117422	120731
v1_uce-1324	1160	Bpl_scaf_45115	1000	1160	91053	91207	163	85.276	1.34e-36	Bpl_scaf_45115	intergenic_region	32769	96810
v1_uce-1324	1160	Bpl_scaf_20548	892	1160	44005	43740	269	91.822	1.58e-100	Bpl_scaf_20548	intron	43587	44372
v1_uce-1339	4804	Bpl_scaf_22362	1343	3208	334240	332379	1873	96.049	0	Bpl_scaf_22362	intergenic_region	333651	568136
v1_uce-1339	4804	Bpl_scaf_43972	1553	3901	300865	298501	2374	95.703	0	Bpl_scaf_43972	exon	299984	300398
v1_uce-1340	1363	Bpl_scaf_58266	167	276	621431	621324	110	87.273	5.78e-26	Bpl_scaf_58266	intron	621181	622314
v1_uce-1340	1363	Bpl_scaf_4516	175	281	290611	290715	107	92.523	2.65e-34	Bpl_scaf_4516	intergenic_region	287970	290744
v1_uce-1341	1432	Bpl_scaf_48232	371	467	505794	505699	97	89.691	2.19e-25	Bpl_scaf_48232	intron	505420	511020
v1_uce-1344	2505	Bpl_scaf_725	1	1932	500851	498920	1932	99.845	0	Bpl_scaf_725	exon	500797	500871
v1_uce-1344	2505	Bpl_scaf_38338	1280	1515	94271	94027	245	84.082	7.95e-57	Bpl_scaf_38338	intron	91447	95158
v1_uce-1344	2505	Bpl_scaf_22753	1270	1499	296746	296986	242	83.471	2.23e-52	Bpl_scaf_22753	intron	296593	299638
v1_uce-1344	2505	Bpl_scaf_22753	1269	1513	278285	278039	250	86.8	3.62e-70	Bpl_scaf_22753	intergenic_region	273588	280619
v1_uce-1344	2505	Bpl_scaf_6748	1272	1509	156671	156430	242	86.777	1.68e-68	Bpl_scaf_6748	intergenic_region	102723	157539
v1_uce-1344	2505	Bpl_scaf_38338	1278	1513	16785	16544	242	87.19	1.3e-69	Bpl_scaf_38338	intron	16529	17064
v1_uce-1363	2012	Bpl_scaf_27216	1274	1883	723668	723063	611	96.563	0	Bpl_scaf_27216	intergenic_region	673563	736439
v1_uce-1366	2874	Bpl_scaf_34427	1670	2587	192780	193693	918	98.802	0	Bpl_scaf_34427	intergenic_region	130989	214344
v1_uce-1367	2894	Bpl_scaf_3150	2035	2894	451779	450921	862	95.592	0	Bpl_scaf_3150	exon	450992	451426
v1_uce-1370	3123	Bpl_scaf_45930	8	217	315824	316033	210	91.905	9.66e-77	Bpl_scaf_45930	intergenic_region	280162	316483
v1_uce-1372	6410	Bpl_scaf_62840	1484	4685	570000	573250	3251	96.37	0	Bpl_scaf_62840	intergenic_region	529459	623789
v1_uce-1373	1693	Bpl_scaf_20858	98	1350	333114	331861	1254	99.601	0	Bpl_scaf_20858	intron	332665	337532
v1_uce-1373	1693	Bpl_scaf_52975	1351	1693	187863	188207	345	94.493	3.64e-148	Bpl_scaf_52975	intron	187393	188362
v1_uce-1381	5188	Bpl_scaf_9649	176	1384	184232	185397	1218	90.64	0	Bpl_scaf_9649	intergenic_region	167254	187364
v1_uce-1381	5188	Bpl_scaf_30969	182	1383	193774	192618	1207	90.721	0	Bpl_scaf_30969	intron	191101	195643
v1_uce-1381	5188	Bpl_scaf_11481	192	5188	8893	3931	5006	97.283	0	Bpl_scaf_11481	intron	7226	11287
v1_uce-1381	5188	Bpl_scaf_48578	4958	5188	475614	475843	231	98.701	5.51e-111	Bpl_scaf_48578	intron	474889	476317
v1_uce-1384	1903	Bpl_scaf_18776	45	1903	23674	21814	1861	99.033	0	Bpl_scaf_18776	five_prime_cis_splice_site	23622	23623
v1_uce-1384	1903	Bpl_scaf_13236	1369	1796	955468	955041	428	99.533	0	Bpl_scaf_13236	intron	954277	956602
v1_uce-1386	1879	Bpl_scaf_28622	1353	1437	205360	205279	85	83.529	2.28e-11	Bpl_scaf_28622	intron	201489	205381
v1_uce-1386	1879	Bpl_scaf_43445	1379	1437	210008	209950	59	91.525	4.89e-13	Bpl_scaf_43445	intron	209419	217754
v1_uce-1386	1879	Bpl_scaf_9153	1381	1437	406365	406421	57	91.228	6.33e-12	Bpl_scaf_9153	intron	405839	406553
v1_uce-1388	3858	Bpl_scaf_21031	1	3297	485875	482590	3313	97.646	0	Bpl_scaf_21031	intergenic_region	482861	496024
v1_uce-1388	3858	Bpl_scaf_15980	2886	3295	12430	12020	411	98.054	0	Bpl_scaf_15980	exon	11899	12113
v1_uce-1388	3858	Bpl_scaf_6758	3788	3856	120772	120843	72	84.722	7.89e-09	Bpl_scaf_6758	intergenic_region	120528	121354
v1_uce-1388	3858	Bpl_scaf_24297	3295	3406	193326	193213	114	87.719	9.92e-28	Bpl_scaf_24297	intron	190783	193614
v1_uce-1389	2324	Bpl_scaf_30291	1286	1695	981179	980783	418	85.646	1.89e-112	Bpl_scaf_30291	intergenic_region	925075	995219
v1_uce-1389	2324	Bpl_scaf_52780	1287	1659	220297	219934	386	80.311	2.61e-66	Bpl_scaf_52780	intron	218357	221175
v1_uce-1390	2379	Bpl_scaf_52189	1977	2077	311090	311190	101	83.168	2.87e-16	Bpl_scaf_52189	intron	310673	311418
v1_uce-1390	2379	Bpl_scaf_36169	1994	2077	304583	304666	84	91.667	1.7e-23	Bpl_scaf_36169	intergenic_region	302296	305186
v1_uce-1394	1626	Bpl_scaf_48337	651	1626	319541	318558	986	96.349	0	Bpl_scaf_48337	intron	318182	319604
v1_uce-1394	1626	Bpl_scaf_51427	213	1626	202288	200876	1419	97.393	0	Bpl_scaf_51427	five_prime_cis_splice_site	202239	202240
v1_uce-1399	3307	Bpl_scaf_51427	212	3307	193800	190702	3100	99.484	0	Bpl_scaf_51427	five_prime_cis_splice_site	193327	193328
v1_uce-1409	2335	Bpl_scaf_28870	1	967	612534	611570	982	91.752	0	Bpl_scaf_28870	intron	608860	613598
v1_uce-1409	2335	Bpl_scaf_61712	2	967	39160	40108	977	91.402	0	Bpl_scaf_61712	intron	36909	40303
v1_uce-1409	2335	Bpl_scaf_33250	93	2335	14625	12335	2304	93.663	0	Bpl_scaf_33250	five_prime_cis_splice_site	13408	13409
v1_uce-1413	3375	Bpl_scaf_62500	100	2301	375992	373781	2218	97.881	0	Bpl_scaf_62500	intron	375906	376806
v1_uce-1413	3375	Bpl_scaf_28862	2021	3375	449419	450773	1355	99.41	0	Bpl_scaf_28862	intergenic_region	261155	544196
v1_uce-1413	3375	Bpl_scaf_22655	2023	2342	4840	4520	322	90.994	7.63e-118	Bpl_scaf_22655	intron	3812	4948
v1_uce-142	3368	Bpl_scaf_57724	1755	3368	171972	170356	1617	98.083	0	Bpl_scaf_57724	five_prime_cis_splice_site	171331	171332
v1_uce-142	3368	Bpl_scaf_53771	1941	2063	54773	54898	126	88.095	3.09e-32	Bpl_scaf_53771	intron	54390	55106
v1_uce-1424	4461	Bpl_scaf_724	1576	4460	288977	286110	2887	97.264	0	Bpl_scaf_724	intergenic_region	103910	316705
v1_uce-1424	4461	Bpl_scaf_30291	1587	4461	517851	514981	2876	97.879	0	Bpl_scaf_30291	intergenic_region	483778	541865
v1_uce-1425	3347	Bpl_scaf_47568	1	1730	272919	271190	1730	99.48	0	Bpl_scaf_47568	intergenic_region	272324	286810
v1_uce-1425	3347	Bpl_scaf_57825	151	256	308040	308147	108	91.667	8.53e-33	Bpl_scaf_57825	intergenic_region	298007	442527
v1_uce-1425	3347	Bpl_scaf_24542	153	256	396591	396486	106	91.509	1.1e-31	Bpl_scaf_24542	intergenic_region	174409	398003
v1_uce-1425	3347	Bpl_scaf_16961	1707	3347	1252295	1250655	1641	99.452	0	Bpl_scaf_16961	three_prime_UTR	1247932	1252745
v1_uce-1428	4161	Bpl_scaf_61340	1187	1928	1195930	1196665	754	90.981	0	Bpl_scaf_61340	intergenic_region	1183827	1223087
v1_uce-1428	4161	Bpl_scaf_61387	1186	2252	261266	260222	1071	94.865	0	Bpl_scaf_61387	intron	259017	261422
v1_uce-1428	4161	Bpl_scaf_39117	2398	4161	141027	139258	1770	98.927	0	Bpl_scaf_39117	intron	140640	142600
v1_uce-1440	2186	Bpl_scaf_27325	1	1095	223284	222189	1097	98.086	0	Bpl_scaf_27325	five_prime_cis_splice_site	222621	222622
v1_uce-1440	2186	Bpl_scaf_49896	994	1106	979624	979732	113	81.416	3.41e-15	Bpl_scaf_49896	intergenic_region	925866	1025549
v1_uce-1440	2186	Bpl_scaf_15983	1000	1103	88840	88943	104	95.192	5.51e-38	Bpl_scaf_15983	intron	86049	94531
v1_uce-1440	2186	Bpl_scaf_15983	1003	1106	69776	69673	104	89.423	5.59e-28	Bpl_scaf_15983	intron	68871	69888
v1_uce-1440	2186	Bpl_scaf_41288	1005	1106	237651	237548	104	86.538	2.02e-22	Bpl_scaf_41288	intron	233025	237697
v1_uce-1440	2186	Bpl_scaf_25712	1008	1105	202052	202150	99	85.859	1.22e-19	Bpl_scaf_25712	intron	201903	202383
v1_uce-1452	2536	Bpl_scaf_33250	1	2535	196833	194293	2541	99.41	0	Bpl_scaf_33250	three_prime_UTR	196040	200096
v1_uce-1452	2536	Bpl_scaf_34737	2324	2523	920179	919964	217	86.175	4.84e-54	Bpl_scaf_34737	intron	916576	921634
v1_uce-1452	2536	Bpl_scaf_15801	2332	2525	58850	59053	204	87.745	2.24e-57	Bpl_scaf_15801	intron	58707	61789
v1_uce-1452	2536	Bpl_scaf_20520	1484	1568	142962	143049	88	86.364	3.06e-16	Bpl_scaf_20520	intron	141210	143235
v1_uce-1452	2536	Bpl_scaf_34737	1485	1570	463678	463591	88	86.364	8.52e-17	Bpl_scaf_34737	intron	461674	463952
v1_uce-1458	3059	Bpl_scaf_35318	757	2306	234485	236037	1553	99.099	0	Bpl_scaf_35318	intron	233446	236154
v1_uce-1458	3059	Bpl_scaf_36180	760	2305	743063	741516	1548	99.225	0	Bpl_scaf_36180	intron	736995	746924
v1_uce-1458	3059	Bpl_scaf_36595	761	2303	398846	400390	1545	99.159	0	Bpl_scaf_36595	intron	388284	404626
v1_uce-1461	2790	Bpl_scaf_33250	629	767	119044	118885	160	81.875	7.2e-23	Bpl_scaf_33250	intergenic_region	110059	143123
v1_uce-1461	2790	Bpl_scaf_53908	631	767	288901	289040	142	83.803	9.25e-27	Bpl_scaf_53908	intergenic_region	248729	289896
v1_uce-1463	2673	Bpl_scaf_19671	124	1133	1250806	1249794	1014	95.464	0	Bpl_scaf_19671	intergenic_region	1250616	1274154
v1_uce-1469	1935	Bpl_scaf_31275	1	433	168815	168383	436	94.725	0	Bpl_scaf_31275	intergenic_region	163337	187070
v1_uce-1469	1935	Bpl_scaf_42196	1296	1618	59331	59655	328	84.146	5.91e-82	Bpl_scaf_42196	intron	57643	59829
v1_uce-1470	3049	Bpl_scaf_2581	1	597	1979	1401	597	95.142	0	Bpl_scaf_2581	intron	1949	4082
v1_uce-1470	3049	Bpl_scaf_1371	2931	3047	744393	744277	118	96.61	9.83e-47	Bpl_scaf_1371	three_prime_UTR	743499	744315
v1_uce-1471	1803	Bpl_scaf_60762	1462	1803	11630	11286	347	94.236	6.49e-146	Bpl_scaf_60762	intron	5567	13701
v1_uce-1473	3173	Bpl_scaf_19010	1	2438	1007772	1005335	2438	99.877	0	Bpl_scaf_19010	intron	1007325	1016111
v1_uce-1481	2327	Bpl_scaf_44604	1	1047	224376	223331	1047	99.045	0	Bpl_scaf_44604	five_prime_cis_splice_site	223760	223761
v1_uce-1481	2327	Bpl_scaf_34414	843	2327	253133	254632	1503	97.272	0	Bpl_scaf_34414	intergenic_region	225105	284780
v1_uce-1481	2327	Bpl_scaf_64819	22	240	84065	84286	224	80.357	2.11e-37	Bpl_scaf_64819	intron	83863	86412
v1_uce-1485	1663	Bpl_scaf_12478	1	1619	156059	154444	1627	94.038	0	Bpl_scaf_12478	five_prime_cis_splice_site	155450	155451
v1_uce-1485	1663	Bpl_scaf_26572	916	1663	207081	207829	764	87.042	0	Bpl_scaf_26572	intron	206962	209025
v1_uce-1485	1663	Bpl_scaf_26572	387	465	15072	15150	79	88.608	1.54e-17	Bpl_scaf_26572	three_prime_UTR	14085	15270
v1_uce-1485	1663	Bpl_scaf_37447	923	1614	766563	765865	708	83.333	3.42e-178	Bpl_scaf_37447	intron	764516	767857
v1_uce-1485	1663	Bpl_scaf_40345	1012	1647	83150	83790	647	90.417	0	Bpl_scaf_40345	intergenic_region	78333	85028
v1_uce-1486	1689	Bpl_scaf_11672	1	185	43019	42835	185	99.459	8.49e-90	Bpl_scaf_11672	intron	42603	47186
v1_uce-1489	3376	Bpl_scaf_31349	1	1500	364222	362721	1502	99.334	0	Bpl_scaf_31349	five_prime_cis_splice_site	364125	364126
v1_uce-1489	3376	Bpl_scaf_23	1418	1730	315602	315293	314	95.223	9.6e-137	Bpl_scaf_23	intergenic_region	273378	326803
v1_uce-149	3195	Bpl_scaf_25767	1	1187	1054099	1052887	1213	96.29	0	Bpl_scaf_25767	intron	1053207	1055552
v1_uce-1493	2291	Bpl_scaf_16143	1443	1636	1990145	1989953	195	90.256	4.31e-64	Bpl_scaf_16143	intergenic_region	1982816	2043209
v1_uce-1493	2291	Bpl_scaf_49256	1448	1633	624305	624504	201	81.095	2.09e-32	Bpl_scaf_49256	intron	612548	627866
v1_uce-1513	5251	Bpl_scaf_44604	1	1522	73989	72472	1523	99.146	0	Bpl_scaf_44604	five_prime_cis_splice_site	73685	73686
v1_uce-1518	2780	Bpl_scaf_10277	1147	1524	34894	35272	379	96.57	7.45e-177	Bpl_scaf_10277	intron	30526	35715
v1_uce-1518	2780	Bpl_scaf_39415	1148	1503	30622	30977	356	98.596	5.76e-178	Bpl_scaf_39415	intron	28280	31110
v1_uce-1541	2082	Bpl_scaf_54411	1	847	739863	740718	867	89.504	0	Bpl_scaf_54411	intron	739776	741914
v1_uce-1541	2082	Bpl_scaf_53159	2	856	49876	50739	879	83.845	0	Bpl_scaf_53159	intron	41568	51283
v1_uce-1541	2082	Bpl_scaf_96	46	847	377571	378386	831	84.838	0	Bpl_scaf_96	intron	376823	378667
v1_uce-1541	2082	Bpl_scaf_23346	81	823	339736	338991	750	90.667	0	Bpl_scaf_23346	intron	338579	340966
v1_uce-1544	3180	Bpl_scaf_12384	1146	3180	70376	68343	2035	99.509	0	Bpl_scaf_12384	intergenic_region	69406	100388
v1_uce-1553	2664	Bpl_scaf_58876	490	1129	84920	84285	640	92.188	0	Bpl_scaf_58876	intergenic_region	66811	120682
v1_uce-1553	2664	Bpl_scaf_46552	503	1239	124622	123887	746	88.472	0	Bpl_scaf_46552	intergenic_region	114671	133781
v1_uce-1553	2664	Bpl_scaf_1905	2155	2664	427335	426826	510	98.431	0	Bpl_scaf_1905	intron	425986	427392
v1_uce-1558	2443	Bpl_scaf_44166	1	1036	89539	88505	1036	96.042	0	Bpl_scaf_44166	intron	89049	90612
v1_uce-1558	2443	Bpl_scaf_38714	831	1045	247536	247750	215	84.651	6.03e-53	Bpl_scaf_38714	intergenic_region	198687	269758
v1_uce-1558	2443	Bpl_scaf_36437	836	2443	259616	257990	1627	98.033	0	Bpl_scaf_36437	five_prime_cis_splice_site	258802	258803
v1_uce-1558	2443	Bpl_scaf_36180	837	1049	444968	444756	214	83.645	1.69e-48	Bpl_scaf_36180	intergenic_region	442625	518009
v1_uce-1569	2574	Bpl_scaf_11851	1	1557	124994	123438	1557	99.486	0	Bpl_scaf_11851	five_prime_cis_splice_site	124252	124253
v1_uce-1569	2574	Bpl_scaf_31475	1007	2492	53735	55247	1521	92.702	0	Bpl_scaf_31475	intron	51649	58700
v1_uce-1582	3076	Bpl_scaf_52188	54	2048	104220	106214	1996	98.547	0	Bpl_scaf_52188	intergenic_region	95984	106410
v1_uce-1583	2694	Bpl_scaf_23677	1	1870	484530	482659	1874	97.866	0	Bpl_scaf_23677	intergenic_region	484062	489649
v1_uce-1583	2694	Bpl_scaf_4946	1613	1870	117687	117940	261	93.87	4.8e-104	Bpl_scaf_4946	intergenic_region	52102	187301
v1_uce-1584	2575	Bpl_scaf_10277	1	1569	879401	877814	1588	96.599	0	Bpl_scaf_10277	five_prime_cis_splice_site	878761	878762
v1_uce-1584	2575	Bpl_scaf_56777	1376	1685	479392	479715	326	88.037	1.28e-99	Bpl_scaf_56777	intron	479095	480365
v1_uce-1584	2575	Bpl_scaf_12489	1369	1685	333012	332681	333	88.589	3.54e-105	Bpl_scaf_12489	intergenic_region	312858	340356
v1_uce-1591	4345	Bpl_scaf_50392	50	1722	479588	477938	1691	94.323	0	Bpl_scaf_50392	five_prime_cis_splice_site	479431	479432
v1_uce-1591	4345	Bpl_scaf_13826	1159	1451	212644	212350	296	94.595	5.84e-125	Bpl_scaf_13826	intergenic_region	86556	213325
v1_uce-1591	4345	Bpl_scaf_40962	1155	1455	273612	273912	303	93.729	7.55e-124	Bpl_scaf_40962	intron	273569	274464
v1_uce-1591	4345	Bpl_scaf_29910	1152	1451	32634	32934	302	94.371	1.26e-126	Bpl_scaf_29910	intron	29562	38578
v1_uce-1602	2232	Bpl_scaf_57850	1	442	38174	38620	448	94.42	0	Bpl_scaf_57850	intron	34436	43963
v1_uce-1602	2232	Bpl_scaf_58896	2	445	346178	345732	448	94.196	0	Bpl_scaf_58896	intergenic_region	338162	371103
v1_uce-1602	2232	Bpl_scaf_65221	20	2232	295670	293455	2219	98.648	0	Bpl_scaf_65221	five_prime_cis_splice_site	294029	294030
v1_uce-1602	2232	Bpl_scaf_31264	1251	1595	37037	36693	345	86.667	1.43e-103	Bpl_scaf_31264	intron	36403	39397
v1_uce-1602	2232	Bpl_scaf_58896	1255	1595	34876	35217	345	83.188	2.46e-81	Bpl_scaf_58896	intergenic_region	13677	218053
v1_uce-1611	2781	Bpl_scaf_17573	1	786	45271	44484	791	93.426	0	Bpl_scaf_17573	intergenic_region	23423	49920
v1_uce-1611	2781	Bpl_scaf_43993	278	2781	27287	29755	2504	97.005	0	Bpl_scaf_43993	intergenic_region	22674	44534
v1_uce-1616	1422	Bpl_scaf_29376	889	1152	649596	649333	266	81.203	4.5e-52	Bpl_scaf_29376	intergenic_region	585787	728997
v1_uce-1616	1422	Bpl_scaf_58896	900	1151	234912	234657	257	82.879	1.61e-56	Bpl_scaf_58896	intergenic_region	229973	268686
v1_uce-1616	1422	Bpl_scaf_55250	898	1151	487926	488180	255	86.667	3.38e-73	Bpl_scaf_55250	intron	487795	488472
v1_uce-1619	2233	Bpl_scaf_51985	1	513	18254	17744	513	99.61	0	Bpl_scaf_51985	intron	17763	25689
v1_uce-1619	2233	Bpl_scaf_29477	822	952	394775	394913	139	84.892	1.59e-28	Bpl_scaf_29477	intron	394326	394972
v1_uce-1630	2904	Bpl_scaf_11526	1465	1785	328361	328683	325	86.154	2.44e-92	Bpl_scaf_11526	intron	325133	332690
v1_uce-1630	2904	Bpl_scaf_39700	1412	1785	95068	94689	380	88.158	6.51e-123	Bpl_scaf_39700	intron	94449	95790
v1_uce-1630	2904	Bpl_scaf_10047	1451	2776	60030	58717	1330	94.436	0	Bpl_scaf_10047	five_prime_cis_splice_site	59706	59707
v1_uce-1640	1915	Bpl_scaf_34918	100	1434	509231	510580	1351	97.779	0	Bpl_scaf_34918	intron	506455	512711
v1_uce-1640	1915	Bpl_scaf_16143	1	176	754743	754915	177	82.486	1.35e-33	Bpl_scaf_16143	intron	753748	755377
v1_uce-1642	5940	Bpl_scaf_35276	1954	5940	137773	141766	4000	97.975	0	Bpl_scaf_35276	intergenic_region	84550	268794
v1_uce-1642	5940	Bpl_scaf_1075	1958	5940	54240	58235	4000	97.625	0	Bpl_scaf_1075	intron	53047	58924
v1_uce-1671	2321	Bpl_scaf_11526	1	1347	245871	247218	1348	98.961	0	Bpl_scaf_11526	intron	242709	261907
v1_uce-1671	2321	Bpl_scaf_19010	1154	1622	680596	681067	479	89.562	2.26e-166	Bpl_scaf_19010	intergenic_region	680460	758823
v1_uce-1674	4199	Bpl_scaf_16961	1801	4199	1456900	1454496	2410	98.589	0	Bpl_scaf_16961	intron	1455459	1457508
v1_uce-1674	4199	Bpl_scaf_34352	1427	2464	97213	96168	1046	95.507	0	Bpl_scaf_34352	intergenic_region	89701	111664
v1_uce-1675	1389	Bpl_scaf_22647	1	227	20165	20391	227	99.559	3.12e-113	Bpl_scaf_22647	intron	18791	20570
v1_uce-1675	1389	Bpl_scaf_6911	203	1389	355500	354314	1187	99.073	0	Bpl_scaf_6911	three_prime_UTR	354864	357356
v1_uce-1675	1389	Bpl_scaf_16143	1149	1389	10420	10656	243	82.716	1.58e-51	Bpl_scaf_16143	intron	9225	10735
v1_uce-1675	1389	Bpl_scaf_1256	1142	1389	60949	60702	248	93.952	1.47e-101	Bpl_scaf_1256	intron	60507	63535
v1_uce-1676	3098	Bpl_scaf_61711	1482	1828	275220	275575	357	89.076	1.95e-118	Bpl_scaf_61711	intron	274168	276050
v1_uce-1676	3098	Bpl_scaf_59649	1474	1817	78380	78044	353	83.286	5.72e-79	Bpl_scaf_59649	intron	77615	78937
v1_uce-1680	2156	Bpl_scaf_10277	784	1410	373140	373763	628	96.338	0	Bpl_scaf_10277	intron	372134	374226
v1_uce-1680	2156	Bpl_scaf_23799	773	1090	217097	216792	325	80.923	1.47e-58	Bpl_scaf_23799	intergenic_region	201441	259262
v1_uce-1680	2156	Bpl_scaf_21960	1349	1898	641237	640687	552	95.109	0	Bpl_scaf_21960	intergenic_region	640693	667034
v1_uce-1682	3509	Bpl_scaf_36366	582	2694	196957	194845	2118	98.111	0	Bpl_scaf_36366	five_prime_cis_splice_site	196518	196519
v1_uce-1682	3509	Bpl_scaf_45827	1	585	45850	46434	586	97.44	0	Bpl_scaf_45827	intron	45163	49062
v1_uce-1684	3300	Bpl_scaf_46390	1245	2526	80170	78889	1287	97.98	0	Bpl_scaf_46390	intron	78276	80832
v1_uce-1684	3300	Bpl_scaf_42303	1250	2525	140870	142146	1277	98.121	0	Bpl_scaf_42303	intron	139944	142435
v1_uce-1689	2232	Bpl_scaf_24656	1	944	264722	263780	949	94.731	0	Bpl_scaf_24656	intron	263491	266772
v1_uce-1689	2232	Bpl_scaf_11586	679	968	891527	891234	295	91.864	8.47e-111	Bpl_scaf_11586	intron	889996	891928
v1_uce-1689	2232	Bpl_scaf_45392	672	1408	127546	128283	738	94.444	0	Bpl_scaf_45392	intergenic_region	94084	204690
v1_uce-1689	2232	Bpl_scaf_48789	670	957	162078	162366	292	87.671	1.46e-88	Bpl_scaf_48789	intergenic_region	159901	167336
v1_uce-1689	2232	Bpl_scaf_36180	663	948	582136	581854	288	87.5	2.44e-86	Bpl_scaf_36180	intergenic_region	565473	583908
v1_uce-1689	2232	Bpl_scaf_11586	664	941	987442	987725	288	85.764	2.47e-76	Bpl_scaf_11586	intergenic_region	949032	999796
v1_uce-1699	3185	Bpl_scaf_60057	1	1721	96840	95121	1721	99.187	0	Bpl_scaf_60057	intron	95893	98544
v1_uce-1699	3185	Bpl_scaf_39524	70	325	555455	555203	263	83.27	3.64e-56	Bpl_scaf_39524	intergenic_region	554906	572905
v1_uce-1699	3185	Bpl_scaf_39524	2861	3116	555203	555455	263	83.27	3.64e-56	Bpl_scaf_39524	intergenic_region	554906	572905
v1_uce-1699	3185	Bpl_scaf_10700	71	350	107774	108049	281	87.544	1.62e-84	Bpl_scaf_10700	intron	106571	108737
v1_uce-1699	3185	Bpl_scaf_10700	2836	3115	108049	107774	281	87.544	1.62e-84	Bpl_scaf_10700	intron	106571	108737
v1_uce-1699	3185	Bpl_scaf_39674	72	325	258780	259028	254	88.583	1.64e-79	Bpl_scaf_39674	intron	258419	259490
v1_uce-1699	3185	Bpl_scaf_58122	2830	3115	817864	817585	288	86.458	1.27e-80	Bpl_scaf_58122	intron	812992	820281
v1_uce-170	2710	Bpl_scaf_40594	1362	2566	181631	180422	1212	96.782	0	Bpl_scaf_40594	intron	181103	184177
v1_uce-170	2710	Bpl_scaf_19197	1357	1736	65388	65010	380	95.789	2.03e-172	Bpl_scaf_19197	intron	64851	66155
v1_uce-170	2710	Bpl_scaf_3471	1359	1739	40137	40516	381	97.375	0	Bpl_scaf_3471	intron	34490	42714
v1_uce-1708	4240	Bpl_scaf_48198	1	2037	1563636	1561589	2048	98.926	0	Bpl_scaf_48198	intergenic_region	1563595	1581370
v1_uce-1708	4240	Bpl_scaf_30175	1891	4185	802192	799895	2298	97.781	0	Bpl_scaf_30175	five_prime_cis_splice_site	801926	801927
v1_uce-1708	4240	Bpl_scaf_28198	3470	4185	335025	334310	717	96.792	0	Bpl_scaf_28198	intron	331107	337029
v1_uce-1708	4240	Bpl_scaf_36180	3474	4185	1132747	1132034	714	96.779	0	Bpl_scaf_36180	intergenic_region	1126785	1155478
v1_uce-1709	2284	Bpl_scaf_5784	1	501	11892	11413	504	87.103	1.76e-152	Bpl_scaf_5784	intron	7117	23483
v1_uce-1709	2284	Bpl_scaf_48198	565	2284	1548140	1546392	1750	97.2	0	Bpl_scaf_48198	intron	1547260	1549317
v1_uce-1713	2958	Bpl_scaf_50719	92	1424	125744	124412	1333	99.7	0	Bpl_scaf_50719	intron	122838	128309
v1_uce-1719	2200	Bpl_scaf_42303	1503	1744	131766	132005	243	83.539	9.02e-56	Bpl_scaf_42303	intron	131730	133362
v1_uce-1719	2200	Bpl_scaf_60726	1507	1745	532687	532446	243	83.128	1.51e-53	Bpl_scaf_60726	intergenic_region	525752	694043
v1_uce-1747	996	Bpl_scaf_45934	22	996	360601	359637	978	98.262	0	Bpl_scaf_45934	intron	360305	361686
v1_uce-1748	1288	Bpl_scaf_45934	1	1288	359691	358413	1289	98.836	0	Bpl_scaf_45934	intron	359119	359699
v1_uce-1748	1288	Bpl_scaf_7690	263	489	129632	129860	230	82.174	4.1e-47	Bpl_scaf_7690	intergenic_region	94317	157384
v1_uce-1748	1288	Bpl_scaf_21345	774	1037	506405	506137	275	81.455	1.46e-51	Bpl_scaf_21345	intron	506055	510585
v1_uce-1748	1288	Bpl_scaf_3428	269	486	523347	523120	231	80.952	2.48e-39	Bpl_scaf_3428	intron	519435	528200
v1_uce-1749	2222	Bpl_scaf_45934	205	2072	355725	353859	1874	98.186	0	Bpl_scaf_45934	intron	355390	358959
v1_uce-1749	2222	Bpl_scaf_48156	1659	2222	61429	61993	565	97.522	0	Bpl_scaf_48156	intron	60503	65031
v1_uce-1749	2222	Bpl_scaf_38767	1641	2222	171257	171837	584	96.747	0	Bpl_scaf_38767	intron	160901	174560
v1_uce-1749	2222	Bpl_scaf_59661	1664	2222	339663	340221	560	98.036	0	Bpl_scaf_59661	intron	332773	343476
v1_uce-1757	1474	Bpl_scaf_61313	1	588	39386	38800	588	97.619	0	Bpl_scaf_61313	intron	37340	43778
v1_uce-1757	1474	Bpl_scaf_42650	319	581	89604	89858	263	82.129	2.79e-54	Bpl_scaf_42650	intron	84273	92130
v1_uce-1757	1474	Bpl_scaf_64387	328	581	409189	408930	261	83.142	3.59e-58	Bpl_scaf_64387	three_prime_UTR	408068	409420
v1_uce-1761	1705	Bpl_scaf_31643	1	810	175738	174929	810	99.506	0	Bpl_scaf_31643	five_prime_cis_splice_site	175704	175705
v1_uce-1761	1705	Bpl_scaf_62427	744	1705	65586	64625	962	99.376	0	Bpl_scaf_62427	five_prime_cis_splice_site	65146	65147
v1_uce-1761	1705	Bpl_scaf_17714	722	974	298011	298270	261	87.356	6.77e-76	Bpl_scaf_17714	intergenic_region	242668	308059
v1_uce-1761	1705	Bpl_scaf_17714	727	974	232730	232986	257	82.101	5.42e-52	Bpl_scaf_17714	intergenic_region	199729	238807
v1_uce-1761	1705	Bpl_scaf_59427	729	973	113534	113283	252	81.349	4.22e-48	Bpl_scaf_59427	intergenic_region	94851	174385
v1_uce-1761	1705	Bpl_scaf_17714	733	974	829339	829098	252	81.746	1.96e-46	Bpl_scaf_17714	intergenic_region	788285	843016
v1_uce-1764	2105	Bpl_scaf_46390	502	2105	44255	42637	1622	97.534	0	Bpl_scaf_46390	five_prime_cis_splice_site	43626	43627
v1_uce-1764	2105	Bpl_scaf_11482	827	1109	305975	306255	283	90.813	6.25e-102	Bpl_scaf_11482	intergenic_region	270496	307196
v1_uce-1764	2105	Bpl_scaf_58301	840	1111	419930	419659	275	86.182	2.33e-76	Bpl_scaf_58301	intergenic_region	389217	428832
v1_uce-1766	3549	Bpl_scaf_65221	1	3152	140717	137528	3210	95.265	0	Bpl_scaf_65221	five_prime_cis_splice_site	138507	138508
v1_uce-1766	3549	Bpl_scaf_33596	1816	2105	157699	157415	293	80.546	8.8e-53	Bpl_scaf_33596	intron	155380	157758
v1_uce-1766	3549	Bpl_scaf_62995	1811	2105	264403	264107	305	80.656	1.89e-54	Bpl_scaf_62995	intron	264085	265428
v1_uce-1769	2909	Bpl_scaf_10047	1	1228	62715	61469	1252	93.131	0	Bpl_scaf_10047	exon	61708	62816
v1_uce-1769	2909	Bpl_scaf_65221	1461	2909	123807	122370	1450	96.897	0	Bpl_scaf_65221	intron	121970	127860
v1_uce-1769	2909	Bpl_scaf_7318	1227	1764	438273	438826	563	89.165	0	Bpl_scaf_7318	intron	437602	439052
v1_uce-1776	5227	Bpl_scaf_22849	1	152	81133	80988	155	85.806	2.87e-34	Bpl_scaf_22849	intergenic_region	33707	91280
v1_uce-1776	5227	Bpl_scaf_31802	2018	5227	171880	168672	3212	98.537	0	Bpl_scaf_31802	intergenic_region	155852	172698
v1_uce-179	1730	Bpl_scaf_37643	1494	1703	30179	29970	210	95.714	2.42e-90	Bpl_scaf_37643	intron	29230	34928
v1_uce-1791	2419	Bpl_scaf_25048	1577	1837	193187	192926	265	86.415	1.61e-73	Bpl_scaf_25048	intron	192471	196605
v1_uce-1798	2725	Bpl_scaf_500	1	242	175106	174865	242	95.868	2.9e-106	Bpl_scaf_500	intron	173497	175297
v1_uce-1798	2725	Bpl_scaf_46857	234	1192	176503	175544	960	98.125	0	Bpl_scaf_46857	intergenic_region	169458	189806
v1_uce-1798	2725	Bpl_scaf_31501	226	1181	1137020	1136064	958	98.017	0	Bpl_scaf_31501	intron	1129408	1137055
v1_uce-1800	1776	Bpl_scaf_49759	155	1182	961521	960499	1037	94.986	0	Bpl_scaf_49759	intron	960991	962335
v1_uce-1800	1776	Bpl_scaf_52110	390	641	366931	366675	259	87.259	9.12e-75	Bpl_scaf_52110	intergenic_region	285582	390208
v1_uce-1800	1776	Bpl_scaf_28100	398	641	5618	5368	252	87.698	3.28e-74	Bpl_scaf_28100	intron	4071	5816
v1_uce-1800	1776	Bpl_scaf_49759	399	641	938117	938366	252	84.524	2.59e-60	Bpl_scaf_49759	intergenic_region	909648	941248
v1_uce-1801	3347	Bpl_scaf_64764	2	866	18125	17249	877	97.263	0	Bpl_scaf_64764	intergenic_region	8146	21137
v1_uce-1801	3347	Bpl_scaf_10588	992	2431	330891	329458	1444	96.33	0	Bpl_scaf_10588	five_prime_cis_splice_site	330738	330739
v1_uce-1808	2896	Bpl_scaf_55333	1	344	362059	362425	367	87.738	1.1e-110	Bpl_scaf_55333	intron	361228	362771
v1_uce-1808	2896	Bpl_scaf_35517	1690	2706	264502	265518	1019	97.448	0	Bpl_scaf_35517	intergenic_region	106600	357710
v1_uce-1809	2535	Bpl_scaf_62453	110	929	673415	672598	823	96.841	0	Bpl_scaf_62453	intergenic_region	661676	683731
v1_uce-1809	2535	Bpl_scaf_36629	127	929	90235	89432	806	97.395	0	Bpl_scaf_36629	intergenic_region	35559	153828
v1_uce-1809	2535	Bpl_scaf_13712	611	880	215476	215204	275	92	2.1e-102	Bpl_scaf_13712	intron	215080	216660
v1_uce-1814	2640	Bpl_scaf_16590	3	1512	130172	128666	1510	99.801	0	Bpl_scaf_16590	five_prime_cis_splice_site	129490	129491
v1_uce-1815	1952	Bpl_scaf_33855	1	150	247327	247476	150	100	6.04e-72	Bpl_scaf_33855	intron	247142	250004
v1_uce-1815	1952	Bpl_scaf_47430	13	394	26837	27212	386	85.492	7.44e-106	Bpl_scaf_47430	intergenic_region	24666	30341
v1_uce-1815	1952	Bpl_scaf_13986	186	476	77227	77508	291	92.44	7.39e-111	Bpl_scaf_13986	intron	77134	77950
v1_uce-1815	1952	Bpl_scaf_16590	454	1952	124400	122904	1499	99.666	0	Bpl_scaf_16590	five_prime_cis_splice_site	123656	123657
v1_uce-182	2743	Bpl_scaf_26757	1450	2743	400070	398759	1313	96.04	0	Bpl_scaf_26757	intron	399938	401543
v1_uce-182	2743	Bpl_scaf_63854	1886	2743	992596	993459	873	95.418	0	Bpl_scaf_63854	intergenic_region	984940	1007492
v1_uce-182	2743	Bpl_scaf_21345	1927	2743	478994	478180	824	95.752	0	Bpl_scaf_21345	intergenic_region	447212	489682
v1_uce-1822	3184	Bpl_scaf_63348	1	1661	1130986	1129326	1661	99.759	0	Bpl_scaf_63348	intron	1130382	1131524
v1_uce-1822	3184	Bpl_scaf_36963	2048	2223	64952	65133	184	88.043	3.67e-51	Bpl_scaf_36963	intron	63689	65307
v1_uce-1822	3184	Bpl_scaf_12973	2049	2214	43100	43275	176	84.091	1.04e-36	Bpl_scaf_12973	intergenic_region	39557	51709
v1_uce-1837	2233	Bpl_scaf_21345	1	2233	681954	679722	2233	99.821	0	Bpl_scaf_21345	exon	681881	682067
v1_uce-1841	2447	Bpl_scaf_45534	449	910	306301	305845	462	94.589	0	Bpl_scaf_45534	intergenic_region	294213	312841
v1_uce-1841	2447	Bpl_scaf_38784	558	2447	595258	593372	1903	96.427	0	Bpl_scaf_38784	intron	594294	596376
v1_uce-1870	4487	Bpl_scaf_53584	910	4487	212122	208544	3579	99.525	0	Bpl_scaf_53584	exon	211963	212200
v1_uce-1873	4984	Bpl_scaf_17533	116	3884	110719	114479	3772	96.925	0	Bpl_scaf_17533	intergenic_region	59450	120697
v1_uce-1873	4984	Bpl_scaf_14461	443	3897	443069	446513	3460	97.254	0	Bpl_scaf_14461	intergenic_region	432654	490459
v1_uce-1873	4984	Bpl_scaf_31501	728	3880	2143713	2140608	3158	94.047	0	Bpl_scaf_31501	intergenic_region	2125358	2149801
v1_uce-1875	3743	Bpl_scaf_60289	12	1125	110146	109034	1114	99.641	0	Bpl_scaf_60289	five_prime_cis_splice_site	109877	109878
v1_uce-1875	3743	Bpl_scaf_65525	3089	3743	85410	86055	662	87.311	0	Bpl_scaf_65525	intron	83841	89699
v1_uce-1878	3664	Bpl_scaf_60289	1	1245	46308	45064	1245	99.759	0	Bpl_scaf_60289	five_prime_cis_splice_site	45724	45725
v1_uce-1878	3664	Bpl_scaf_25604	1142	3664	91220	88697	2525	97.228	0	Bpl_scaf_25604	intergenic_region	90959	123070
v1_uce-1878	3664	Bpl_scaf_43972	1453	3664	274923	272704	2220	96.982	0	Bpl_scaf_43972	five_prime_cis_splice_site	274607	274608
v1_uce-1885	3806	Bpl_scaf_23882	1	3806	353083	349278	3806	99.79	0	Bpl_scaf_23882	intron	352443	354514
v1_uce-1885	3806	Bpl_scaf_40595	361	524	1106695	1106533	164	94.512	7.2e-64	Bpl_scaf_40595	intron	1105468	1106917
v1_uce-1885	3806	Bpl_scaf_31501	366	529	2018466	2018300	168	94.048	2.59e-63	Bpl_scaf_31501	intron	2017685	2019756
v1_uce-1888	2119	Bpl_scaf_50121	122	383	179271	179527	264	95.076	8.03e-111	Bpl_scaf_50121	intron	178460	180406
v1_uce-1888	2119	Bpl_scaf_21209	1305	1563	510075	510333	261	85.441	3.95e-69	Bpl_scaf_21209	intron	508395	510348
v1_uce-1888	2119	Bpl_scaf_41128	1313	1577	464516	464780	272	80.147	8.8e-46	Bpl_scaf_41128	intergenic_region	462128	605842
v1_uce-1888	2119	Bpl_scaf_61378	1314	1557	134466	134702	246	80.488	6.85e-42	Bpl_scaf_61378	intron	127036	134779
v1_uce-1893	2274	Bpl_scaf_62829	5	189	59140	59328	191	85.34	9.45e-46	Bpl_scaf_62829	intron	53690	59752
v1_uce-1893	2274	Bpl_scaf_46023	7	186	199992	199809	184	85.87	2.63e-46	Bpl_scaf_46023	intergenic_region	60358	214914
v1_uce-1893	2274	Bpl_scaf_23346	10	2274	306502	304241	2265	99.249	0	Bpl_scaf_23346	intron	306199	308725
v1_uce-1893	2274	Bpl_scaf_15281	494	655	162939	163101	163	87.73	3.4e-45	Bpl_scaf_15281	intron	162411	165381
v1_uce-1893	2274	Bpl_scaf_34742	1452	1520	226549	226480	70	91.429	7.62e-17	Bpl_scaf_34742	intron	225787	227868
v1_uce-19	2209	Bpl_scaf_15951	417	2209	1056516	1054725	1793	99.61	0	Bpl_scaf_15951	intron	1054542	1060164
v1_uce-19	2209	Bpl_scaf_47430	1	111	140151	140043	111	96.396	5.53e-43	Bpl_scaf_47430	intron	138770	141024
v1_uce-1936	3092	Bpl_scaf_54411	1242	3092	259960	258094	1867	98.982	0	Bpl_scaf_54411	five_prime_cis_splice_site	259146	259147
v1_uce-1956	1908	Bpl_scaf_15034	135	1302	739943	738776	1168	99.743	0	Bpl_scaf_15034	intron	739672	741641
v1_uce-1956	1908	Bpl_scaf_16217	1258	1906	282654	282003	655	95.725	0	Bpl_scaf_16217	intron	279590	283487
v1_uce-1956	1908	Bpl_scaf_42634	1267	1908	33361	34009	649	97.535	0	Bpl_scaf_42634	intron	32391	34741
v1_uce-1956	1908	Bpl_scaf_12223	1270	1908	148874	148231	644	95.963	0	Bpl_scaf_12223	intron	145810	149795
v1_uce-1959	2415	Bpl_scaf_2977	1857	1916	256685	256627	60	91.667	6.31e-13	Bpl_scaf_2977	intergenic_region	252980	263210
v1_uce-1959	2415	Bpl_scaf_3476	1860	1905	194466	194421	46	97.826	2.27e-12	Bpl_scaf_3476	intergenic_region	193795	202357
v1_uce-1959	2415	Bpl_scaf_46651	1867	2415	172112	171563	550	99.091	0	Bpl_scaf_46651	intergenic_region	133004	191299
v1_uce-1959	2415	Bpl_scaf_31501	1867	1918	294849	294798	52	98.077	1.05e-15	Bpl_scaf_31501	intergenic_region	269300	313256
v1_uce-1982	3195	Bpl_scaf_41123	2140	2719	135729	135147	583	98.113	0	Bpl_scaf_41123	intergenic_region	126867	138274
v1_uce-1982	3195	Bpl_scaf_24996	1626	2145	1131333	1130813	521	97.889	0	Bpl_scaf_24996	intergenic_region	1125605	1161271
v1_uce-1983	1733	Bpl_scaf_62888	1620	1731	675746	675869	124	86.29	7.38e-26	Bpl_scaf_62888	intron	672171	680387
v1_uce-1983	1733	Bpl_scaf_64229	1590	1733	36632	36487	146	92.466	7.13e-51	Bpl_scaf_64229	intron	32952	41926
v1_uce-1983	1733	Bpl_scaf_64764	1618	1733	104797	104682	116	96.552	2e-46	Bpl_scaf_64764	intron	101057	105082
v1_uce-1984	2386	Bpl_scaf_14076	1812	2352	105995	106531	541	96.118	0	Bpl_scaf_14076	intron	104298	106728
v1_uce-1985	3398	Bpl_scaf_32399	1260	1496	887709	887471	239	88.703	1.36e-75	Bpl_scaf_32399	intron	887416	890261
v1_uce-1985	3398	Bpl_scaf_63894	1249	1496	58073	58320	250	87.6	1.76e-74	Bpl_scaf_63894	intron	57124	58923
v1_uce-1985	3398	Bpl_scaf_23675	1259	1500	98070	98310	244	81.148	1.42e-45	Bpl_scaf_23675	intron	98005	100515
v1_uce-1989	2523	Bpl_scaf_15830	6	931	289188	290112	932	95.494	0	Bpl_scaf_15830	intergenic_region	288237	295251
v1_uce-1989	2523	Bpl_scaf_5248	862	1774	610335	609443	920	92.717	0	Bpl_scaf_5248	intron	599140	613760
v1_uce-1989	2523	Bpl_scaf_34598	1208	1887	118367	117687	681	98.091	0	Bpl_scaf_34598	intron	115918	120442
v1_uce-1990	1562	Bpl_scaf_63854	1	1562	944282	942712	1572	98.346	0	Bpl_scaf_63854	intron	943817	945082
v1_uce-1996	3223	Bpl_scaf_7524	1348	1581	1074804	1075048	246	80.081	1.75e-39	Bpl_scaf_7524	intergenic_region	1049979	1080840
v1_uce-1996	3223	Bpl_scaf_20890	1356	1585	205869	205625	246	80.081	2.27e-38	Bpl_scaf_20890	intergenic_region	194366	255424
v1_uce-1996	3223	Bpl_scaf_46365	2316	3176	54814	53952	864	96.759	0	Bpl_scaf_46365	intron	53743	54943
v1_uce-1997	1397	Bpl_scaf_27488	1	93	16406	16497	93	95.699	3.52e-33	Bpl_scaf_27488	intron	13976	16820
v1_uce-1997	1397	Bpl_scaf_41703	1219	1397	244301	244479	180	91.111	1.57e-61	Bpl_scaf_41703	intron	243469	245074
v1_uce-1999	2001	Bpl_scaf_24297	1	411	146571	147004	438	85.845	9.66e-120	Bpl_scaf_24297	intron	144715	147123
v1_uce-2008	6095	Bpl_scaf_31604	149	4350	117998	113800	4214	97.057	0	Bpl_scaf_31604	intergenic_region	31312	125404
v1_uce-2008	6095	Bpl_scaf_3141	326	371	206661	206706	46	93.478	1.25e-08	Bpl_scaf_3141	intron	204621	212629
v1_uce-2009	3865	Bpl_scaf_54411	1	2190	663217	661024	2194	98.678	0	Bpl_scaf_54411	intron	662103	663515
v1_uce-2009	3865	Bpl_scaf_44604	2227	3856	633759	632110	1652	96.429	0	Bpl_scaf_44604	intergenic_region	633527	642937
v1_uce-2010	2316	Bpl_scaf_56498	1795	2033	34548	34787	241	86.307	2.6e-66	Bpl_scaf_56498	intron	32868	34843
v1_uce-2010	2316	Bpl_scaf_64176	1801	2033	192723	192956	235	86.809	2.6e-66	Bpl_scaf_64176	intron	192592	194588
v1_uce-2011	2225	Bpl_scaf_2274	1	418	103903	104320	418	98.086	0	Bpl_scaf_2274	intron	101527	108049
v1_uce-2015	2681	Bpl_scaf_3141	838	2681	233617	231774	1844	99.837	0	Bpl_scaf_3141	intron	232752	234674
v1_uce-2015	2681	Bpl_scaf_16143	2107	2158	1850807	1850756	52	88.462	2.54e-07	Bpl_scaf_16143	intron	1850400	1851465
v1_uce-2016	3325	Bpl_scaf_61378	1	1138	178775	177641	1138	99.649	0	Bpl_scaf_61378	three_prime_UTR	178144	179516
v1_uce-2016	3325	Bpl_scaf_28956	1060	2814	489958	491709	1770	95.311	0	Bpl_scaf_28956	intron	484684	492480
v1_uce-2016	3325	Bpl_scaf_43037	3175	3318	56556	56699	144	97.222	1.05e-61	Bpl_scaf_43037	intron	55488	58540
v1_uce-202	3357	Bpl_scaf_54280	1	1971	39638	37662	1977	98.887	0	Bpl_scaf_54280	intron	38692	40019
v1_uce-202	3357	Bpl_scaf_20376	3	832	329227	330063	850	89.529	0	Bpl_scaf_20376	intergenic_region	241187	336991
v1_uce-202	3357	Bpl_scaf_15606	62	832	5850	6623	777	93.436	0	Bpl_scaf_15606	intron	3333	8561
v1_uce-2020	2452	Bpl_scaf_21345	1	2224	443178	440979	2227	97.575	0	Bpl_scaf_21345	intron	443177	444033
v1_uce-2020	2452	Bpl_scaf_47298	1897	2452	694335	694892	560	95.714	0	Bpl_scaf_47298	intron	694203	699304
v1_uce-2020	2452	Bpl_scaf_18476	1696	2442	168740	167993	752	91.489	0	Bpl_scaf_18476	intron	166582	168845
v1_uce-2020	2452	Bpl_scaf_60149	1895	2452	33997	34556	562	95.73	0	Bpl_scaf_60149	intron	32622	35322
v1_uce-2025	3261	Bpl_scaf_64925	1	1632	313757	312123	1635	99.45	0	Bpl_scaf_64925	intron	313407	314123
v1_uce-2025	3261	Bpl_scaf_56896	1497	1656	115824	115985	162	84.568	3.84e-36	Bpl_scaf_56896	intron	111442	120848
v1_uce-2025	3261	Bpl_scaf_44296	1495	1665	255599	255425	176	80.682	8.37e-28	Bpl_scaf_44296	intergenic_region	181870	257236
v1_uce-2025	3261	Bpl_scaf_21345	1501	3261	409398	407640	1761	99.148	0	Bpl_scaf_21345	intron	409157	409729
v1_uce-2027	1398	Bpl_scaf_53516	1	1398	145125	143731	1398	98.426	0	Bpl_scaf_53516	intron	144821	148391
v1_uce-2027	1398	Bpl_scaf_7690	1162	1275	182277	182394	119	86.555	1.65e-26	Bpl_scaf_7690	intron	181861	183124
v1_uce-2029	1428	Bpl_scaf_15269	1	1249	63037	61790	1253	98.563	0	Bpl_scaf_15269	five_prime_cis_splice_site	62494	62495
v1_uce-2029	1428	Bpl_scaf_61121	317	357	80548	80588	41	95.122	3.73e-08	Bpl_scaf_61121	intron	78643	81787
v1_uce-2029	1428	Bpl_scaf_58215	313	362	41768	41817	50	92	8.01e-10	Bpl_scaf_58215	intron	41399	42656
v1_uce-2039	2101	Bpl_scaf_15982	885	1075	254195	254005	191	94.241	2.33e-76	Bpl_scaf_15982	intron	252387	255860
v1_uce-2039	2101	Bpl_scaf_47439	891	1065	77798	77972	175	96.571	8.37e-76	Bpl_scaf_47439	intergenic_region	76464	80119
v1_uce-2039	2101	Bpl_scaf_55609	1382	1763	188789	188408	382	99.476	0	Bpl_scaf_55609	intron	187624	191204
v1_uce-2039	2101	Bpl_scaf_50094	1112	1237	279184	279318	138	81.884	4.21e-19	Bpl_scaf_50094	intron	279021	279916
v1_uce-2047	2637	Bpl_scaf_15800	4	300	118421	118721	302	87.748	6.16e-93	Bpl_scaf_15800	intergenic_region	118268	186779
v1_uce-2047	2637	Bpl_scaf_34466	2	185	17782	17967	186	83.871	3.08e-41	Bpl_scaf_34466	intron	17514	21952
v1_uce-2069	2735	Bpl_scaf_24592	1301	2735	337014	335578	1440	96.458	0	Bpl_scaf_24592	five_prime_cis_splice_site	336108	336109
v1_uce-2069	2735	Bpl_scaf_36437	991	1779	64946	65734	794	92.317	0	Bpl_scaf_36437	intron	64264	67467
v1_uce-2069	2735	Bpl_scaf_2981	1148	1745	198038	197439	601	94.842	0	Bpl_scaf_2981	intron	195756	202833
v1_uce-207	1643	Bpl_scaf_42986	1	1643	32926	31284	1643	99.574	0	Bpl_scaf_42986	intron	32714	33559
v1_uce-207	1643	Bpl_scaf_34352	430	706	185753	186028	280	87.857	2.31e-85	Bpl_scaf_34352	intergenic_region	168294	266179
v1_uce-207	1643	Bpl_scaf_61211	431	686	83877	84132	263	81.369	3.14e-49	Bpl_scaf_61211	intron	83503	85318
v1_uce-207	1643	Bpl_scaf_9971	437	703	420050	419794	269	81.041	3.14e-49	Bpl_scaf_9971	intergenic_region	370187	422225
v1_uce-2070	2696	Bpl_scaf_23804	1057	2602	1005575	1007120	1547	98.319	0	Bpl_scaf_23804	intergenic_region	1003126	1064027
v1_uce-2072	2892	Bpl_scaf_58964	2019	2276	222140	222405	274	81.022	2.59e-47	Bpl_scaf_58964	intron	221830	222426
v1_uce-2072	2892	Bpl_scaf_7664	2029	2282	273682	273427	257	89.105	1.91e-83	Bpl_scaf_7664	intron	272363	273756
v1_uce-2075	3955	Bpl_scaf_42798	1	1967	11752	13715	1968	99.238	0	Bpl_scaf_42798	intergenic_region	9675	36536
v1_uce-2075	3955	Bpl_scaf_48788	3299	3399	64828	64728	101	91.089	2.19e-29	Bpl_scaf_48788	intron	55963	65353
v1_uce-2075	3955	Bpl_scaf_48788	3757	3955	221886	222083	199	99.497	1.19e-96	Bpl_scaf_48788	intron	221134	228858
v1_uce-2079	2638	Bpl_scaf_44768	1	1536	434544	433009	1536	99.349	0	Bpl_scaf_44768	intron	433591	435480
v1_uce-2079	2638	Bpl_scaf_3378	2459	2638	128626	128447	180	85.556	3.95e-45	Bpl_scaf_3378	intergenic_region	73888	157014
v1_uce-2080	1872	Bpl_scaf_36709	1	633	102312	102943	633	98.262	0	Bpl_scaf_36709	intergenic_region	102105	118360
v1_uce-2085	2097	Bpl_scaf_2241	272	333	92789	92727	64	89.062	2.55e-11	Bpl_scaf_2241	intron	92257	93646
v1_uce-2087	2254	Bpl_scaf_32538	1519	1571	1248705	1248757	53	98.113	2.72e-16	Bpl_scaf_32538	intron	1248396	1249093
v1_uce-2089	4982	Bpl_scaf_46033	1	2055	239728	237674	2057	99.368	0	Bpl_scaf_46033	intron	239295	239758
v1_uce-2089	4982	Bpl_scaf_48198	1262	2055	912594	911771	829	90.47	0	Bpl_scaf_48198	intergenic_region	890087	933769
v1_uce-2093	1740	Bpl_scaf_18394	1	1087	190428	191522	1104	92.754	0	Bpl_scaf_18394	intron	188166	192724
v1_uce-2093	1740	Bpl_scaf_61711	821	1118	241068	240754	316	84.177	2.48e-75	Bpl_scaf_61711	intron	238398	242859
v1_uce-2093	1740	Bpl_scaf_9971	900	1118	111480	111271	221	85.52	3.31e-54	Bpl_scaf_9971	intron	111115	111962
v1_uce-210	2295	Bpl_scaf_38703	1	2059	613742	611684	2059	99.611	0	Bpl_scaf_38703	intergenic_region	613514	634826
v1_uce-210	2295	Bpl_scaf_54796	2023	2294	432034	432306	273	97.436	5.09e-128	Bpl_scaf_54796	intron	431979	433790
v1_uce-2101	3348	Bpl_scaf_9026	1	1733	355189	353455	1735	99.539	0	Bpl_scaf_9026	five_prime_cis_splice_site	354226	354227
v1_uce-2101	3348	Bpl_scaf_7524	1691	2430	517003	517727	753	83.931	0	Bpl_scaf_7524	intron	513021	518526
v1_uce-2101	3348	Bpl_scaf_44832	1699	2683	333738	334723	987	98.987	0	Bpl_scaf_44832	intron	333415	337847
v1_uce-2101	3348	Bpl_scaf_13247	1999	3348	322302	320956	1352	98.595	0	Bpl_scaf_13247	intron	319734	324642
v1_uce-2101	3348	Bpl_scaf_62567	1702	3348	244055	242423	1649	98.059	0	Bpl_scaf_62567	intron	235780	244455
v1_uce-2106	2927	Bpl_scaf_17051	1	2927	1071070	1068146	2929	99.454	0	Bpl_scaf_17051	intron	1071056	1074460
v1_uce-2106	2927	Bpl_scaf_11102	1129	1421	311369	311660	295	89.492	5.25e-99	Bpl_scaf_11102	intergenic_region	294913	320996
v1_uce-2106	2927	Bpl_scaf_62888	1133	1419	188780	188493	296	84.797	7.04e-73	Bpl_scaf_62888	intron	188314	189049
v1_uce-2106	2927	Bpl_scaf_42709	1135	1416	82421	82695	283	87.279	6.94e-83	Bpl_scaf_42709	intron	82308	83168
v1_uce-2106	2927	Bpl_scaf_17051	1136	1414	1111745	1111469	283	85.866	3.25e-76	Bpl_scaf_17051	intron	1108507	1124056
v1_uce-2106	2927	Bpl_scaf_62888	1137	1416	576621	576901	283	89.753	1.14e-95	Bpl_scaf_62888	intergenic_region	571754	656162
v1_uce-2106	2927	Bpl_scaf_62888	1138	1419	379029	378753	283	84.806	9.11e-72	Bpl_scaf_62888	intergenic_region	346141	409701
v1_uce-2106	2927	Bpl_scaf_42709	1139	1420	459603	459880	283	85.512	1.17e-75	Bpl_scaf_42709	intergenic_region	400476	486236
v1_uce-2106	2927	Bpl_scaf_17051	1134	1416	1090843	1091120	284	87.676	1.15e-85	Bpl_scaf_17051	intergenic_region	1081535	1107285
v1_uce-211	2587	Bpl_scaf_38703	585	2587	567078	565076	2003	99.9	0	Bpl_scaf_38703	intergenic_region	566486	593937
v1_uce-2112	2276	Bpl_scaf_25338	513	2276	497055	495294	1765	99.603	0	Bpl_scaf_25338	five_prime_cis_splice_site	496243	496244
v1_uce-2117	2707	Bpl_scaf_19671	1173	1836	607762	607118	672	91.518	0	Bpl_scaf_19671	intron	605534	608294
v1_uce-2118	2401	Bpl_scaf_37045	1711	2401	29111	28420	692	98.266	0	Bpl_scaf_37045	three_prime_UTR	28835	30448
v1_uce-2120	2809	Bpl_scaf_57120	1732	1998	215280	215548	269	87.732	2.39e-82	Bpl_scaf_57120	intron	213611	215753
v1_uce-2120	2809	Bpl_scaf_41833	1738	2004	148881	148613	269	87.732	2.39e-82	Bpl_scaf_41833	intergenic_region	145211	178116
v1_uce-2120	2809	Bpl_scaf_59427	1859	2002	71472	71615	145	88.276	4.24e-40	Bpl_scaf_59427	intron	69992	77621
v1_uce-2135	2499	Bpl_scaf_61206	1193	1677	213860	213371	491	95.112	0	Bpl_scaf_61206	intron	205577	214739
v1_uce-2135	2499	Bpl_scaf_51448	1198	1677	116362	115877	486	96.091	0	Bpl_scaf_51448	intron	115257	117505
v1_uce-214	2128	Bpl_scaf_4844	1	583	283407	283988	584	97.26	0	Bpl_scaf_4844	intergenic_region	272566	303759
v1_uce-2143	3754	Bpl_scaf_7318	1	2291	564165	566478	2315	98.359	0	Bpl_scaf_7318	intergenic_region	557776	597120
v1_uce-2143	3754	Bpl_scaf_52097	1626	2824	237632	238862	1235	92.551	0	Bpl_scaf_52097	intron	235901	239371
v1_uce-2143	3754	Bpl_scaf_9864	2231	2824	28967	29555	598	94.649	0	Bpl_scaf_9864	intron	28117	29948
v1_uce-2145	2601	Bpl_scaf_17051	921	2601	97241	95567	1681	98.096	0	Bpl_scaf_17051	intergenic_region	75441	109900
v1_uce-2145	2601	Bpl_scaf_9639	1425	2601	154564	153413	1177	97.026	0	Bpl_scaf_9639	intergenic_region	110381	164576
v1_uce-215	1981	Bpl_scaf_38703	247	675	493761	493328	435	93.103	4.09e-178	Bpl_scaf_38703	intergenic_region	473150	565003
v1_uce-215	1981	Bpl_scaf_48262	468	675	43410	43629	221	82.353	1.78e-42	Bpl_scaf_48262	intron	42829	43765
v1_uce-215	1981	Bpl_scaf_49759	542	1981	424609	423170	1440	99.653	0	Bpl_scaf_49759	intron	424391	425895
v1_uce-215	1981	Bpl_scaf_56904	543	690	125803	125654	151	85.43	1.08e-34	Bpl_scaf_56904	intron	125530	126340
v1_uce-215	1981	Bpl_scaf_56904	1263	1496	901706	901935	237	83.122	8.17e-51	Bpl_scaf_56904	intron	901300	908192
v1_uce-2156	2748	Bpl_scaf_56674	1316	2279	251743	250779	965	99.275	0	Bpl_scaf_56674	intron	250229	252653
v1_uce-2160	2582	Bpl_scaf_34764	177	856	179546	178855	692	96.387	0	Bpl_scaf_34764	intron	178231	179800
v1_uce-2161	1867	Bpl_scaf_59648	812	979	628937	628772	170	83.529	1.02e-34	Bpl_scaf_59648	intron	628409	629096
v1_uce-2164	3085	Bpl_scaf_59079	1647	1738	1138659	1138749	92	94.565	1.31e-30	Bpl_scaf_59079	intergenic_region	1134824	1150527
v1_uce-2182	2193	Bpl_scaf_39524	1258	1950	610871	610179	695	96.691	0	Bpl_scaf_39524	intron	608939	613480
v1_uce-219	2275	Bpl_scaf_53462	879	2002	39939	38810	1130	97.434	0	Bpl_scaf_53462	intergenic_region	10719	44318
v1_uce-219	2275	Bpl_scaf_56833	1	112	88110	88222	114	87.719	2.09e-27	Bpl_scaf_56833	intron	87849	88800
v1_uce-219	2275	Bpl_scaf_38570	880	2275	115660	114262	1401	97.359	0	Bpl_scaf_38570	intergenic_region	84136	145309
v1_uce-2206	4606	Bpl_scaf_36085	1	2461	269432	266972	2461	99.756	0	Bpl_scaf_36085	intron	269256	272406
v1_uce-2206	4606	Bpl_scaf_44217	712	986	113932	114191	275	82.182	6.84e-55	Bpl_scaf_44217	intron	113268	114585
v1_uce-2206	4606	Bpl_scaf_58194	715	984	96537	96794	270	85.556	6.69e-70	Bpl_scaf_58194	intron	95078	96840
v1_uce-2206	4606	Bpl_scaf_41288	716	975	11101	10852	260	81.154	3.2e-48	Bpl_scaf_41288	intron	6242	11162
v1_uce-2229	1891	Bpl_scaf_52347	984	1891	408827	407921	908	97.137	0	Bpl_scaf_52347	intron	408616	409709
v1_uce-2229	1891	Bpl_scaf_54862	405	924	95433	94923	529	88.658	8.44e-175	Bpl_scaf_54862	intron	94145	95784
v1_uce-2233	6930	Bpl_scaf_46838	1502	5255	449957	453701	3754	97.736	0	Bpl_scaf_46838	intergenic_region	446866	476638
v1_uce-2239	2728	Bpl_scaf_39823	1	922	206701	205776	927	98.058	0	Bpl_scaf_39823	intergenic_region	149125	262633
v1_uce-2239	2728	Bpl_scaf_43244	2624	2728	138378	138482	105	99.048	4.09e-45	Bpl_scaf_43244	intron	137641	139245
v1_uce-2246	2584	Bpl_scaf_49159	1	894	27172	26294	894	94.519	0	Bpl_scaf_49159	exon	27064	27182
v1_uce-2246	2584	Bpl_scaf_12168	1310	2584	637957	636663	1296	97.068	0	Bpl_scaf_12168	five_prime_cis_splice_site	637689	637690
v1_uce-2247	3131	Bpl_scaf_23987	1	1691	280959	279258	1705	96.305	0	Bpl_scaf_23987	intron	280906	281841
v1_uce-2248	2149	Bpl_scaf_12168	1	1914	616355	614442	1914	99.53	0	Bpl_scaf_12168	five_prime_cis_splice_site	615476	615477
v1_uce-2248	2149	Bpl_scaf_38266	402	653	969194	969445	253	88.933	6.57e-82	Bpl_scaf_38266	intergenic_region	953532	1034224
v1_uce-2248	2149	Bpl_scaf_40568	396	643	82133	82382	250	88.8	3.06e-80	Bpl_scaf_40568	intergenic_region	69975	82943
v1_uce-2248	2149	Bpl_scaf_54983	399	648	262387	262137	251	89.243	1.83e-82	Bpl_scaf_54983	intron	260169	265091
v1_uce-2249	2386	Bpl_scaf_64117	1119	1312	125353	125163	194	87.113	1.64e-53	Bpl_scaf_64117	intron	124696	126847
v1_uce-225	2681	Bpl_scaf_64136	30	1445	147214	145814	1417	98.024	0	Bpl_scaf_64136	five_prime_cis_splice_site	146854	146855
v1_uce-2250	2175	Bpl_scaf_21160	815	2175	194246	192885	1362	98.972	0	Bpl_scaf_21160	five_prime_cis_splice_site	193508	193509
v1_uce-2250	2175	Bpl_scaf_12168	64	1035	519106	518131	980	97.653	0	Bpl_scaf_12168	five_prime_cis_splice_site	518910	518911
v1_uce-2250	2175	Bpl_scaf_63657	620	1045	162558	162133	428	94.393	0	Bpl_scaf_63657	intron	161598	162926
v1_uce-2250	2175	Bpl_scaf_24012	621	1034	136566	136153	414	94.444	2.69e-180	Bpl_scaf_24012	intron	129211	136871
v1_uce-2250	2175	Bpl_scaf_56353	622	1035	293040	293453	414	94.444	2.69e-180	Bpl_scaf_56353	intergenic_region	264203	302544
v1_uce-2263	2522	Bpl_scaf_63854	1	1247	297892	299139	1250	98.72	0	Bpl_scaf_63854	intergenic_region	161592	359432
v1_uce-2263	2522	Bpl_scaf_64745	1	1240	59026	60262	1240	98.387	0	Bpl_scaf_64745	intergenic_region	50176	75190
v1_uce-2263	2522	Bpl_scaf_19158	1	1247	77971	76726	1248	97.035	0	Bpl_scaf_19158	intergenic_region	71063	115369
v1_uce-2264	3252	Bpl_scaf_35251	1	1759	47979	46215	1766	97.395	0	Bpl_scaf_35251	five_prime_cis_splice_site	47165	47166
v1_uce-2264	3252	Bpl_scaf_23346	1498	1759	473539	473279	265	82.264	4.81e-55	Bpl_scaf_23346	intron	472805	475067
v1_uce-2264	3252	Bpl_scaf_41791	1504	3252	61576	59827	1750	99.086	0	Bpl_scaf_41791	intron	61224	63239
v1_uce-2280	2007	Bpl_scaf_51528	1	1902	67467	65558	1911	99.163	0	Bpl_scaf_51528	intron	67276	68711
v1_uce-2280	2007	Bpl_scaf_23676	639	861	180877	180658	223	87.892	2.25e-66	Bpl_scaf_23676	intron	180229	185851
v1_uce-2290	1911	Bpl_scaf_30291	2	1164	90297	89126	1173	96.76	0	Bpl_scaf_30291	intergenic_region	76255	106060
v1_uce-2290	1911	Bpl_scaf_22363	1	1163	379294	378133	1167	96.744	0	Bpl_scaf_22363	intron	374616	380738
v1_uce-2291	3757	Bpl_scaf_56339	862	3757	962068	959191	2897	99.068	0	Bpl_scaf_56339	intron	961423	962310
v1_uce-2292	2133	Bpl_scaf_56339	929	2133	956601	955379	1229	97.071	0	Bpl_scaf_56339	intron	956034	959890
v1_uce-2292	2133	Bpl_scaf_46390	1847	2031	56973	57157	185	98.919	5.01e-88	Bpl_scaf_46390	intron	56027	63331
v1_uce-2293	2661	Bpl_scaf_56339	3	1147	951832	950688	1145	99.389	0	Bpl_scaf_56339	intron	951314	955841
v1_uce-2293	2661	Bpl_scaf_3471	1044	1967	445546	444634	933	93.569	0	Bpl_scaf_3471	intron	443888	450185
v1_uce-2299	2859	Bpl_scaf_50304	1	2859	256405	253547	2859	99.93	0	Bpl_scaf_50304	intergenic_region	255332	300634
v1_uce-2310	2568	Bpl_scaf_48840	941	1036	26990	27087	100	86	5.15e-19	Bpl_scaf_48840	intron	25055	37249
v1_uce-2315	3251	Bpl_scaf_50875	26	1230	525153	523948	1206	95.854	0	Bpl_scaf_50875	intergenic_region	335761	535723
v1_uce-2315	3251	Bpl_scaf_61985	1308	3251	353391	351446	1947	99.589	0	Bpl_scaf_61985	five_prime_cis_splice_site	353308	353309
v1_uce-2315	3251	Bpl_scaf_48763	1826	2080	52243	52493	258	82.558	6.23e-54	Bpl_scaf_48763	intron	51413	52538
v1_uce-2315	3251	Bpl_scaf_61985	1827	2082	538678	538423	258	82.171	6.23e-54	Bpl_scaf_61985	intron	537919	544319
v1_uce-2315	3251	Bpl_scaf_26582	1836	2078	142904	142650	257	80.934	4.88e-45	Bpl_scaf_26582	intron	141712	142970
v1_uce-2324	4258	Bpl_scaf_23203	1	2170	233644	231476	2171	98.342	0	Bpl_scaf_23203	intron	233398	235882
v1_uce-2324	4258	Bpl_scaf_61985	1424	4258	333648	330815	2836	99.471	0	Bpl_scaf_61985	five_prime_cis_splice_site	331748	331749
v1_uce-233	3472	Bpl_scaf_44510	2200	2408	279116	278905	218	80.275	2.46e-33	Bpl_scaf_44510	intron	278588	279711
v1_uce-233	3472	Bpl_scaf_4822	2193	2410	160004	160230	227	81.498	1.13e-41	Bpl_scaf_4822	intergenic_region	159349	161380
v1_uce-2339	2151	Bpl_scaf_61985	1	1736	298557	296812	1747	99.027	0	Bpl_scaf_61985	five_prime_cis_splice_site	297987	297988
v1_uce-234	2503	Bpl_scaf_62418	1570	2046	148925	149403	479	96.66	0	Bpl_scaf_62418	intron	148820	151013
v1_uce-2340	3960	Bpl_scaf_61985	1	2463	283419	280965	2467	99.108	0	Bpl_scaf_61985	intron	283140	283593
v1_uce-2340	3960	Bpl_scaf_40569	2136	2449	518812	519123	315	94.921	1.46e-135	Bpl_scaf_40569	intron	510510	519811
v1_uce-2340	3960	Bpl_scaf_41094	2152	3960	1120442	1118633	1812	97.848	0	Bpl_scaf_41094	exon	1119579	1119799
v1_uce-2341	3064	Bpl_scaf_47547	1	1439	162389	160951	1439	99.236	0	Bpl_scaf_47547	intron	161899	167199
v1_uce-2341	3064	Bpl_scaf_61985	1176	3064	280234	278353	1893	98.732	0	Bpl_scaf_61985	intron	279455	280392
v1_uce-2341	3064	Bpl_scaf_12374	1153	1439	142657	142943	287	97.909	6.73e-138	Bpl_scaf_12374	intron	141107	144701
v1_uce-2341	3064	Bpl_scaf_55634	1149	1439	577682	577972	292	97.945	4.02e-140	Bpl_scaf_55634	intergenic_region	490583	592048
v1_uce-2342	3300	Bpl_scaf_61985	1	3084	276864	273785	3087	99.32	0	Bpl_scaf_61985	intron	276229	277323
v1_uce-2342	3300	Bpl_scaf_45643	1867	3227	577163	578523	1362	98.825	0	Bpl_scaf_45643	intron	570313	578988
v1_uce-2343	2226	Bpl_scaf_5347	1	590	66516	65927	590	98.475	0	Bpl_scaf_5347	intron	66428	74454
v1_uce-2343	2226	Bpl_scaf_61985	509	2226	273786	272069	1718	99.418	0	Bpl_scaf_61985	intron	273197	275332
v1_uce-2343	2226	Bpl_scaf_56410	2067	2226	435719	435878	160	91.25	4.25e-54	Bpl_scaf_56410	intron	434963	436740
v1_uce-2343	2226	Bpl_scaf_56410	2073	2226	346726	346880	155	90.968	9.19e-51	Bpl_scaf_56410	intron	345998	347834
v1_uce-2344	1851	Bpl_scaf_61985	7	1355	272180	270832	1350	98.815	0	Bpl_scaf_61985	intron	271686	272293
v1_uce-2344	1851	Bpl_scaf_5438	1320	1851	57370	56838	533	97.936	0	Bpl_scaf_5438	intergenic_region	32448	63436
v1_uce-2349	4214	Bpl_scaf_33596	653	2764	1031065	1028965	2131	95.589	0	Bpl_scaf_33596	intron	1030385	1031960
v1_uce-2349	4214	Bpl_scaf_5489	1738	2992	196845	198134	1328	87.274	0	Bpl_scaf_5489	intron	196725	198328
v1_uce-2349	4214	Bpl_scaf_7213	1745	2992	264717	263468	1256	97.85	0	Bpl_scaf_7213	intron	262264	264952
v1_uce-2355	2628	Bpl_scaf_44020	1	1648	94008	92361	1648	99.454	0	Bpl_scaf_44020	intron	93974	95356
v1_uce-2380	1931	Bpl_scaf_2382	1	440	240427	240867	442	96.606	0	Bpl_scaf_2382	intron	239949	243321
v1_uce-2382	2045	Bpl_scaf_60774	955	2045	274016	272921	1096	97.445	0	Bpl_scaf_60774	intergenic_region	154258	390421
v1_uce-2383	2058	Bpl_scaf_34737	238	784	549838	550375	547	95.43	0	Bpl_scaf_34737	intron	546902	551523
v1_uce-2383	2058	Bpl_scaf_23153	834	1401	423120	423687	568	99.472	0	Bpl_scaf_23153	intergenic_region	385323	527799
v1_uce-2383	2058	Bpl_scaf_34737	836	1400	159195	158631	565	98.584	0	Bpl_scaf_34737	intron	157587	161061
v1_uce-2383	2058	Bpl_scaf_30249	837	1409	298821	298248	574	99.129	0	Bpl_scaf_30249	intergenic_region	257191	305618
v1_uce-2383	2058	Bpl_scaf_34737	1963	2039	86876	86952	77	98.701	1.13e-29	Bpl_scaf_34737	intron	86654	89213
v1_uce-2383	2058	Bpl_scaf_34737	1963	2001	86914	86952	39	97.436	1.5e-08	Bpl_scaf_34737	intron	86654	89213
v1_uce-2383	2058	Bpl_scaf_34737	2001	2058	86838	86895	58	98.276	4.12e-19	Bpl_scaf_34737	intron	86654	89213
v1_uce-2394	2058	Bpl_scaf_60289	1	1989	322098	320074	2029	97.043	0	Bpl_scaf_60289	five_prime_cis_splice_site	321906	321907
v1_uce-24	1609	Bpl_scaf_49352	619	1129	625715	625204	512	96.875	0	Bpl_scaf_49352	intron	624507	626695
v1_uce-240	2336	Bpl_scaf_15951	189	296	668727	668835	109	88.073	7.73e-27	Bpl_scaf_15951	intergenic_region	610130	674314
v1_uce-240	2336	Bpl_scaf_15951	2175	2335	354868	355028	161	95.031	1.22e-64	Bpl_scaf_15951	intron	354701	355309
v1_uce-241	1197	Bpl_scaf_43466	198	394	537704	537512	198	86.869	8.12e-54	Bpl_scaf_43466	intron	536315	539591
v1_uce-241	1197	Bpl_scaf_58122	199	388	322794	322979	190	87.895	6.27e-55	Bpl_scaf_58122	intron	321728	325384
v1_uce-241	1197	Bpl_scaf_1295	209	393	327416	327236	185	88.649	1.74e-55	Bpl_scaf_1295	intron	326654	327459
v1_uce-2411	3040	Bpl_scaf_61528	1	1474	16440	14990	1484	91.105	0	Bpl_scaf_61528	intron	11487	20154
v1_uce-2411	3040	Bpl_scaf_11334	1478	3040	582307	580749	1564	99.041	0	Bpl_scaf_11334	intron	581932	584945
v1_uce-2415	3344	Bpl_scaf_53657	358	1328	214067	215017	971	93.718	0	Bpl_scaf_53657	intron	211468	215730
v1_uce-2415	3344	Bpl_scaf_61985	1309	3344	909815	907780	2036	99.951	0	Bpl_scaf_61985	five_prime_cis_splice_site	909410	909411
v1_uce-242	2147	Bpl_scaf_34918	427	603	402298	402122	177	89.831	6.8e-57	Bpl_scaf_34918	intron	401259	402469
v1_uce-242	2147	Bpl_scaf_38703	1936	2147	95388	95599	212	100	2.28e-106	Bpl_scaf_38703	intron	93562	98663
v1_uce-2430	5648	Bpl_scaf_20076	5520	5646	193532	193404	129	91.473	6.63e-41	Bpl_scaf_20076	intron	192776	193748
v1_uce-244	3149	Bpl_scaf_10487	2419	2528	309959	310067	114	80.702	2.97e-12	Bpl_scaf_10487	intron	309748	313550
v1_uce-244	3149	Bpl_scaf_41833	2421	2463	129023	129065	43	95.349	6.42e-09	Bpl_scaf_41833	intron	127916	130840
v1_uce-2440	2527	Bpl_scaf_16961	1	1602	1404056	1402454	1603	99.501	0	Bpl_scaf_16961	five_prime_cis_splice_site	1403433	1403434
v1_uce-245	2294	Bpl_scaf_63866	609	1324	1140303	1139597	716	94.413	0	Bpl_scaf_63866	intron	1134740	1148389
v1_uce-2452	4101	Bpl_scaf_61985	1	1747	686123	684373	1759	96.362	0	Bpl_scaf_61985	intergenic_region	685242	697711
v1_uce-2452	4101	Bpl_scaf_54129	3375	4101	98844	98123	728	95.604	0	Bpl_scaf_54129	intergenic_region	93451	148504
v1_uce-2452	4101	Bpl_scaf_48337	3377	4101	319541	318814	730	95.479	0	Bpl_scaf_48337	intron	318182	319604
v1_uce-2464	2070	Bpl_scaf_3160	1	1816	214904	213091	1816	99.559	0	Bpl_scaf_3160	five_prime_cis_splice_site	214333	214334
v1_uce-2464	2070	Bpl_scaf_36159	152	350	1045739	1045542	201	83.085	6.69e-42	Bpl_scaf_36159	intron	1043847	1048071
v1_uce-2468	1881	Bpl_scaf_7318	1	1155	310513	309374	1155	97.229	0	Bpl_scaf_7318	intron	310326	312295
v1_uce-2468	1881	Bpl_scaf_33710	1065	1222	97156	97001	159	86.164	3.66e-39	Bpl_scaf_33710	intron	96948	98159
v1_uce-247	2691	Bpl_scaf_46838	1073	1807	260306	259578	737	93.216	0	Bpl_scaf_46838	intron	259951	260583
v1_uce-2470	2321	Bpl_scaf_55633	1794	2049	595727	595975	260	80.769	3.47e-45	Bpl_scaf_55633	intron	595717	596734
v1_uce-2470	2321	Bpl_scaf_55633	1795	2034	616316	616066	252	82.143	1.24e-49	Bpl_scaf_55633	intron	614508	616336
v1_uce-2470	2321	Bpl_scaf_611	1803	2053	292175	292437	264	80.682	2.68e-46	Bpl_scaf_611	intron	292030	293831
v1_uce-248	2242	Bpl_scaf_49896	1050	1396	1138447	1138792	347	94.524	3.74e-149	Bpl_scaf_49896	intron	1138373	1139583
v1_uce-248	2242	Bpl_scaf_57618	1049	1392	68077	68419	344	94.767	3.74e-149	Bpl_scaf_57618	intron	67817	69303
v1_uce-2486	3530	Bpl_scaf_17051	1	1874	508589	506709	1884	98.355	0	Bpl_scaf_17051	intron	508520	510386
v1_uce-2486	3530	Bpl_scaf_43951	1500	3528	7975	5949	2047	97.362	0	Bpl_scaf_43951	intron	7259	13417
v1_uce-2486	3530	Bpl_scaf_38703	1497	1911	1179236	1178825	415	97.108	0	Bpl_scaf_38703	intergenic_region	1174118	1238740
v1_uce-2486	3530	Bpl_scaf_49537	2032	2143	851247	851137	112	87.5	1.17e-26	Bpl_scaf_49537	intron	850637	853807
v1_uce-2491	1675	Bpl_scaf_23346	1	253	539081	539334	255	94.902	1.37e-107	Bpl_scaf_23346	intron	537050	539758
v1_uce-2491	1675	Bpl_scaf_61432	170	1675	280430	278925	1510	98.543	0	Bpl_scaf_61432	intron	279878	284563
v1_uce-2491	1675	Bpl_scaf_37612	354	471	34149	34269	121	85.124	9.23e-25	Bpl_scaf_37612	intron	34065	34549
v1_uce-2492	2002	Bpl_scaf_61432	1	2002	276855	274854	2002	99.8	0	Bpl_scaf_61432	intron	276479	279619
v1_uce-2497	1697	Bpl_scaf_50294	1255	1697	154712	154270	443	97.291	0	Bpl_scaf_50294	intron	153660	157072
v1_uce-250	2816	Bpl_scaf_49821	1790	2118	297294	297621	329	93.921	2.22e-137	Bpl_scaf_49821	intron	296862	297991
v1_uce-2510	2492	Bpl_scaf_59652	266	550	22075	22361	288	97.569	9.13e-136	Bpl_scaf_59652	intergenic_region	8735	85377
v1_uce-2510	2492	Bpl_scaf_31338	272	550	345578	345300	279	98.566	7.06e-137	Bpl_scaf_31338	intergenic_region	340844	378418
v1_uce-2511	3093	Bpl_scaf_17125	759	1932	334268	335486	1224	90.686	0	Bpl_scaf_17125	intron	333058	335874
v1_uce-2511	3093	Bpl_scaf_18613	768	1932	1063416	1064582	1199	90.659	0	Bpl_scaf_18613	intron	1063178	1065646
v1_uce-2511	3093	Bpl_scaf_60986	800	1710	462370	461463	922	93.384	0	Bpl_scaf_60986	intron	459287	462933
v1_uce-2512	3084	Bpl_scaf_55333	1	416	362154	361736	419	94.511	0	Bpl_scaf_55333	intron	361228	362771
v1_uce-2518	2902	Bpl_scaf_4947	799	2049	279659	278402	1258	96.979	0	Bpl_scaf_4947	intron	278178	280139
v1_uce-2518	2902	Bpl_scaf_2668	796	2049	174759	173496	1264	96.598	0	Bpl_scaf_2668	intron	172160	174847
v1_uce-2518	2902	Bpl_scaf_30366	910	2902	1192809	1190816	1995	97.694	0	Bpl_scaf_30366	five_prime_cis_splice_site	1191502	1191503
v1_uce-2527	1370	Bpl_scaf_40394	182	262	1566132	1566215	85	81.176	1.28e-07	Bpl_scaf_40394	intergenic_region	1282654	1600551
v1_uce-2527	1370	Bpl_scaf_40394	1263	1370	1622050	1622157	108	100	9.38e-49	Bpl_scaf_40394	intron	1621429	1622731
v1_uce-2528	4844	Bpl_scaf_33997	986	1454	833818	834286	469	95.096	0	Bpl_scaf_33997	intergenic_region	793375	880922
v1_uce-2528	4844	Bpl_scaf_53908	1733	4844	426707	429818	3112	98.907	0	Bpl_scaf_53908	intergenic_region	402549	446685
v1_uce-2545	2017	Bpl_scaf_28622	1	2017	483258	481242	2017	99.355	0	Bpl_scaf_28622	five_prime_cis_splice_site	482427	482428
v1_uce-2545	2017	Bpl_scaf_42063	485	761	51632	51355	278	93.165	7.64e-111	Bpl_scaf_42063	intergenic_region	50349	60638
v1_uce-2545	2017	Bpl_scaf_48801	488	765	1980	1703	278	96.403	2.08e-126	Bpl_scaf_48801	intron	1158	2249
v1_uce-2545	2017	Bpl_scaf_28622	490	761	325839	325565	278	89.928	1.31e-93	Bpl_scaf_28622	intergenic_region	323047	340231
v1_uce-2549	3876	Bpl_scaf_53568	555	2240	156752	155072	1687	97.273	0	Bpl_scaf_53568	intergenic_region	79257	157845
v1_uce-2549	3876	Bpl_scaf_34589	556	2240	164831	166511	1687	97.392	0	Bpl_scaf_34589	intergenic_region	105941	226909
v1_uce-2549	3876	Bpl_scaf_448	557	2245	33979	35654	1691	97.398	0	Bpl_scaf_448	intergenic_region	32872	47436
v1_uce-2552	4013	Bpl_scaf_12	3503	3692	36648	36460	191	85.864	2.79e-48	Bpl_scaf_12	intergenic_region	34667	148288
v1_uce-2552	4013	Bpl_scaf_15971	1	1725	270549	272276	1737	97.294	0	Bpl_scaf_15971	intergenic_region	247546	274550
v1_uce-2554	3086	Bpl_scaf_58950	1944	2177	17416	17183	234	95.726	9.21e-102	Bpl_scaf_58950	intergenic_region	16940	35010
v1_uce-2554	3086	Bpl_scaf_1087	2871	3086	119323	119091	236	80.085	1.69e-34	Bpl_scaf_1087	intergenic_region	31289	219198
v1_uce-2554	3086	Bpl_scaf_1087	2946	3086	428505	428366	141	84.397	1.7e-29	Bpl_scaf_1087	intron	428258	429343
v1_uce-2556	2715	Bpl_scaf_47429	887	948	736202	736140	63	88.889	3.3e-11	Bpl_scaf_47429	intron	735955	736561
v1_uce-2556	2715	Bpl_scaf_47429	1600	1663	589894	589956	64	98.438	9.06e-22	Bpl_scaf_47429	intron	587733	591850
v1_uce-2556	2715	Bpl_scaf_17202	1596	1663	313137	313203	68	97.059	2.52e-22	Bpl_scaf_17202	intergenic_region	273649	333534
v1_uce-2556	2715	Bpl_scaf_47429	886	947	317354	317293	63	92.063	1.53e-14	Bpl_scaf_47429	intron	317244	323186
v1_uce-2556	2715	Bpl_scaf_47429	1601	1663	736140	736202	63	90.476	1.97e-13	Bpl_scaf_47429	intron	735955	736561
v1_uce-2556	2715	Bpl_scaf_47429	1602	1664	317293	317354	63	93.651	3.28e-16	Bpl_scaf_47429	intron	317244	323186
v1_uce-2556	2715	Bpl_scaf_53547	1599	1663	169430	169368	65	92.308	1.18e-15	Bpl_scaf_53547	intergenic_region	166356	171770
v1_uce-2557	2250	Bpl_scaf_4027	1	1642	34430	32789	1642	99.452	0	Bpl_scaf_4027	intron	33758	35740
v1_uce-2557	2250	Bpl_scaf_48108	1393	2250	185235	186091	859	96.508	0	Bpl_scaf_48108	intron	182774	186339
v1_uce-2563	3137	Bpl_scaf_35497	2172	2328	282059	282218	162	80.864	1.74e-24	Bpl_scaf_35497	intergenic_region	224938	400603
v1_uce-2563	3137	Bpl_scaf_48578	2178	2328	414961	414812	152	85.526	4.78e-35	Bpl_scaf_48578	intron	412857	415067
v1_uce-2566	2367	Bpl_scaf_18461	1271	1522	223983	224235	255	86.275	3.42e-70	Bpl_scaf_18461	intron	223921	224961
v1_uce-2566	2367	Bpl_scaf_26355	1273	1523	52857	53111	255	83.137	2.09e-57	Bpl_scaf_26355	intron	50383	54158
v1_uce-2566	2367	Bpl_scaf_4952	1266	1526	91314	91062	263	82.51	1.26e-54	Bpl_scaf_4952	intron	89210	91331
v1_uce-2566	2367	Bpl_scaf_26355	1267	1523	121815	121559	259	88.417	2.61e-81	Bpl_scaf_26355	intron	121466	122211
v1_uce-2566	2367	Bpl_scaf_52907	1790	2293	175975	175483	504	96.429	0	Bpl_scaf_52907	intron	174466	176510
v1_uce-2566	2367	Bpl_scaf_59427	1280	1410	71604	71472	133	89.474	1.66e-38	Bpl_scaf_59427	intron	69992	77621
v1_uce-2568	1953	Bpl_scaf_31501	982	1336	1764307	1763953	355	95.493	3.2e-159	Bpl_scaf_31501	intergenic_region	1760641	1774959
v1_uce-2571	2675	Bpl_scaf_35497	557	1964	204553	203146	1408	98.153	0	Bpl_scaf_35497	intron	204246	204858
v1_uce-2571	2675	Bpl_scaf_53484	1917	2388	58252	58725	475	97.895	0	Bpl_scaf_53484	intergenic_region	39222	64020
v1_uce-2573	2768	Bpl_scaf_55453	1172	2712	425006	426544	1541	99.546	0	Bpl_scaf_55453	intron	418040	426930
v1_uce-2573	2768	Bpl_scaf_61432	1178	2711	241897	240365	1534	99.544	0	Bpl_scaf_61432	intron	237875	244973
v1_uce-2598	2122	Bpl_scaf_20376	820	1050	512619	512381	241	83.402	1.88e-52	Bpl_scaf_20376	intergenic_region	501043	531322
v1_uce-2598	2122	Bpl_scaf_31501	824	1050	2174942	2174704	241	83.817	5.23e-53	Bpl_scaf_31501	intron	2174667	2175585
v1_uce-2602	3485	Bpl_scaf_2896	1	2498	107460	104890	2573	95.025	0	Bpl_scaf_2896	intron	107059	110312
v1_uce-2602	3485	Bpl_scaf_61340	1267	2497	1105363	1104095	1275	93.961	0	Bpl_scaf_61340	intron	1097900	1105393
v1_uce-2602	3485	Bpl_scaf_56926	1273	2496	41421	42682	1268	93.849	0	Bpl_scaf_56926	intron	41170	42857
v1_uce-2605	2961	Bpl_scaf_64300	1	1566	100811	99247	1567	98.405	0	Bpl_scaf_64300	intron	99819	101093
v1_uce-2605	2961	Bpl_scaf_53107	1177	1566	287281	286905	391	87.212	6.68e-118	Bpl_scaf_53107	intergenic_region	243951	513228
v1_uce-2608	3456	Bpl_scaf_38784	2553	2909	773315	773676	362	87.845	1.69e-114	Bpl_scaf_38784	intron	770820	773782
v1_uce-2608	3456	Bpl_scaf_18645	2545	2876	395588	395916	333	89.189	1.02e-111	Bpl_scaf_18645	intron	395470	402633
v1_uce-2608	3456	Bpl_scaf_24012	1474	1723	419971	419719	253	84.98	1.82e-64	Bpl_scaf_24012	intergenic_region	413659	420912
v1_uce-2621	2426	Bpl_scaf_58007	1	1136	717842	716706	1137	99.033	0	Bpl_scaf_58007	three_prime_UTR	717311	717617
v1_uce-2621	2426	Bpl_scaf_1324	808	2426	176996	175374	1624	97.475	0	Bpl_scaf_1324	five_prime_cis_splice_site	176203	176204
v1_uce-2621	2426	Bpl_scaf_29229	825	1140	104380	104064	317	95.899	1.9e-142	Bpl_scaf_29229	intron	103978	106213
v1_uce-2621	2426	Bpl_scaf_47558	828	1134	311672	311979	308	94.805	1.92e-132	Bpl_scaf_47558	intron	299612	313344
v1_uce-2621	2426	Bpl_scaf_59830	831	1141	258690	258382	311	95.82	4.11e-139	Bpl_scaf_59830	intergenic_region	249280	292947
v1_uce-2622	1915	Bpl_scaf_1324	1	1891	174707	172825	1892	98.203	0	Bpl_scaf_1324	five_prime_cis_splice_site	174349	174350
v1_uce-2622	1915	Bpl_scaf_9015	1142	1499	258647	258289	361	88.92	7.15e-121	Bpl_scaf_9015	intergenic_region	258156	274557
v1_uce-2626	3142	Bpl_scaf_1831	1488	3142	52248	50588	1662	98.195	0	Bpl_scaf_1831	five_prime_cis_splice_site	50895	50896
v1_uce-2628	3103	Bpl_scaf_27083	1	631	14877	14258	631	98.098	0	Bpl_scaf_27083	intron	14761	16029
v1_uce-2628	3103	Bpl_scaf_22753	1044	1307	278045	278297	267	83.146	9.87e-57	Bpl_scaf_22753	intergenic_region	273588	280619
v1_uce-2628	3103	Bpl_scaf_46838	1040	1284	87422	87175	255	82.745	9.94e-52	Bpl_scaf_46838	intron	86685	87871
v1_uce-2628	3103	Bpl_scaf_27638	1049	1293	200312	200566	255	82.745	5.94e-54	Bpl_scaf_27638	intergenic_region	196735	200670
v1_uce-2628	3103	Bpl_scaf_57761	1050	1295	303335	303079	257	84.047	1.64e-59	Bpl_scaf_57761	intergenic_region	169090	304380
v1_uce-2636	3378	Bpl_scaf_27306	160	451	237484	237778	295	89.831	3.63e-101	Bpl_scaf_27306	intron	237482	241687
v1_uce-2636	3378	Bpl_scaf_23799	159	450	248909	248614	296	89.865	1.01e-101	Bpl_scaf_23799	intergenic_region	201441	259262
v1_uce-2637	3120	Bpl_scaf_47429	1186	1397	556101	556302	212	82.075	4.72e-40	Bpl_scaf_47429	intron	554849	558893
v1_uce-2637	3120	Bpl_scaf_34427	1187	1397	255085	254884	212	80.66	1.71e-34	Bpl_scaf_34427	intron	254645	255549
v1_uce-2637	3120	Bpl_scaf_64807	1	221	404389	404175	222	81.532	3.65e-41	Bpl_scaf_64807	intron	404172	406965
v1_uce-2637	3120	Bpl_scaf_59427	1909	2066	82733	82576	158	94.937	7.62e-63	Bpl_scaf_59427	three_prime_UTR	77753	84418
v1_uce-2642	3276	Bpl_scaf_22373	1	1518	293964	292447	1518	99.868	0	Bpl_scaf_22373	intron	293570	299492
v1_uce-2642	3276	Bpl_scaf_19361	2792	3055	1109416	1109163	267	81.273	6.32e-49	Bpl_scaf_19361	intron	1108488	1109522
v1_uce-2642	3276	Bpl_scaf_53249	2803	3068	142836	142566	271	83.395	2.88e-62	Bpl_scaf_53249	intergenic_region	140671	155817
v1_uce-2642	3276	Bpl_scaf_65543	2802	3054	37129	36878	254	85.039	4.78e-65	Bpl_scaf_65543	intergenic_region	19594	37896
v1_uce-2657	2624	Bpl_scaf_20603	685	2624	211100	209162	1940	99.175	0	Bpl_scaf_20603	intron	210335	211157
v1_uce-2684	2033	Bpl_scaf_53430	1039	1299	535909	536175	267	87.64	2.89e-80	Bpl_scaf_53430	intron	535182	538554
v1_uce-2689	3030	Bpl_scaf_63657	1245	2045	37172	36370	803	97.634	0	Bpl_scaf_63657	intergenic_region	25661	50928
v1_uce-2690	4009	Bpl_scaf_30056	928	1435	175087	174578	511	94.325	0	Bpl_scaf_30056	intron	171108	175619
v1_uce-2690	4009	Bpl_scaf_54423	929	1434	165100	164591	510	94.314	0	Bpl_scaf_54423	three_prime_UTR	160329	166896
v1_uce-2690	4009	Bpl_scaf_25338	930	1435	252258	252773	518	93.05	0	Bpl_scaf_25338	intergenic_region	226349	253877
v1_uce-2691	3527	Bpl_scaf_38082	1873	3527	326971	325307	1665	99.159	0	Bpl_scaf_38082	five_prime_cis_splice_site	326103	326104
v1_uce-2691	3527	Bpl_scaf_18421	1452	2077	74982	74362	634	94.637	0	Bpl_scaf_18421	intergenic_region	73291	83381
v1_uce-2701	3291	Bpl_scaf_60144	6	1469	82846	81382	1470	97.279	0	Bpl_scaf_60144	intergenic_region	64461	93114
v1_uce-2701	3291	Bpl_scaf_32347	2680	3003	224818	225142	328	86.89	9.9e-97	Bpl_scaf_32347	intron	224438	232817
v1_uce-2701	3291	Bpl_scaf_32815	2683	3003	4467	4785	322	83.851	1.69e-79	Bpl_scaf_32815	intron	4451	6831
v1_uce-2701	3291	Bpl_scaf_23346	2695	3003	543624	543931	310	88.065	7.65e-98	Bpl_scaf_23346	intron	543101	543983
v1_uce-2706	2207	Bpl_scaf_35497	1	1886	683577	681689	1898	97.998	0	Bpl_scaf_35497	five_prime_cis_splice_site	682827	682828
v1_uce-2706	2207	Bpl_scaf_54265	938	1306	34597	34969	373	94.906	4.66e-163	Bpl_scaf_54265	intergenic_region	25756	35961
v1_uce-2706	2207	Bpl_scaf_13030	946	1309	169674	169306	370	92.703	6.16e-147	Bpl_scaf_13030	intron	167234	169992
v1_uce-271	2988	Bpl_scaf_13086	1	2988	52641	49632	3017	97.448	0	Bpl_scaf_13086	intron	51772	53275
v1_uce-271	2988	Bpl_scaf_53108	2812	2976	40666	40834	169	85.207	1.62e-39	Bpl_scaf_53108	intron	39942	41025
v1_uce-2721	2621	Bpl_scaf_5361	220	1687	79189	77716	1478	97.023	0	Bpl_scaf_5361	intergenic_region	70071	90450
v1_uce-2721	2621	Bpl_scaf_30682	1488	2202	281651	280923	729	96.296	0	Bpl_scaf_30682	intergenic_region	268768	312045
v1_uce-2727	3270	Bpl_scaf_39338	1249	3270	11488	9464	2025	99.111	0	Bpl_scaf_39338	intron	5237	12274
v1_uce-2733	1789	Bpl_scaf_45534	1	1789	789036	787248	1789	99.944	0	Bpl_scaf_45534	intergenic_region	788131	1012995
v1_uce-2734	1719	Bpl_scaf_45534	1	1719	787308	785590	1719	99.767	0	Bpl_scaf_45534	intergenic_region	511451	786045
v1_uce-2734	1719	Bpl_scaf_45534	1	1719	787308	785590	1719	99.767	0	Bpl_scaf_45534	exon	786046	788130
v1_uce-2737	6671	Bpl_scaf_49896	1726	4833	295481	298588	3116	98.62	0	Bpl_scaf_49896	intergenic_region	284233	365152
v1_uce-2739	3002	Bpl_scaf_37922	12	2043	193920	191884	2051	96.343	0	Bpl_scaf_37922	intron	193866	195201
v1_uce-2739	3002	Bpl_scaf_26228	1088	2047	103272	102312	962	94.906	0	Bpl_scaf_26228	intron	96574	103591
v1_uce-2739	3002	Bpl_scaf_42234	1102	2043	69872	70814	944	95.233	0	Bpl_scaf_42234	intron	69597	74876
v1_uce-2747	3475	Bpl_scaf_34427	1314	1926	150438	151066	629	95.707	0	Bpl_scaf_34427	intergenic_region	130989	214344
v1_uce-2749	2982	Bpl_scaf_61985	2281	2506	1141943	1141721	228	91.228	1.53e-79	Bpl_scaf_61985	intron	1141412	1142707
v1_uce-2749	2982	Bpl_scaf_35134	2310	2510	59486	59683	201	93.532	2.56e-77	Bpl_scaf_35134	intron	50347	59688
v1_uce-275	2125	Bpl_scaf_30989	894	2007	265290	264157	1134	97.443	0	Bpl_scaf_30989	intergenic_region	252523	269431
v1_uce-275	2125	Bpl_scaf_28712	342	585	353988	354238	255	80.392	1.91e-42	Bpl_scaf_28712	intergenic_region	265898	384199
v1_uce-275	2125	Bpl_scaf_749	896	2007	215458	216578	1132	95.671	0	Bpl_scaf_749	intron	214938	222223
v1_uce-275	2125	Bpl_scaf_13605	892	2007	196896	198024	1136	95.423	0	Bpl_scaf_13605	intron	195377	201508
v1_uce-2761	1701	Bpl_scaf_54270	514	1500	132187	131200	988	99.393	0	Bpl_scaf_54270	intron	132048	152423
v1_uce-2761	1701	Bpl_scaf_14932	223	520	365021	365304	299	86.622	1.11e-83	Bpl_scaf_14932	intron	364628	367264
v1_uce-2761	1701	Bpl_scaf_60605	315	520	65189	64985	206	90.777	6.8e-71	Bpl_scaf_60605	intron	64802	65893
v1_uce-2761	1701	Bpl_scaf_62840	1353	1701	211577	211229	349	98.854	5.86e-176	Bpl_scaf_62840	intron	210668	211615
v1_uce-2762	2439	Bpl_scaf_47827	1	940	576836	575897	940	97.979	0	Bpl_scaf_47827	intergenic_region	560249	597670
v1_uce-2762	2439	Bpl_scaf_54270	939	2439	124001	122501	1501	99.933	0	Bpl_scaf_54270	intron	123429	127978
v1_uce-2768	4145	Bpl_scaf_47374	1	2490	52620	50144	2492	98.796	0	Bpl_scaf_47374	intron	52398	53013
v1_uce-2769	2345	Bpl_scaf_29723	1	1902	344105	342209	1902	98.948	0	Bpl_scaf_29723	five_prime_cis_splice_site	343140	343141
v1_uce-2769	2345	Bpl_scaf_46576	1278	1531	430221	429967	256	89.453	1.19e-84	Bpl_scaf_46576	intergenic_region	139050	529615
v1_uce-2769	2345	Bpl_scaf_32409	1801	2345	133836	133294	545	98.165	0	Bpl_scaf_32409	intron	132293	133843
v1_uce-2769	2345	Bpl_scaf_32409	1279	1530	182662	182406	258	84.109	2.65e-61	Bpl_scaf_32409	intergenic_region	164806	188328
v1_uce-2771	3736	Bpl_scaf_26228	72	2270	347996	345796	2201	99.637	0	Bpl_scaf_26228	intron	347845	348524
v1_uce-2771	3736	Bpl_scaf_28956	1217	1356	262349	262490	142	95.775	1.19e-56	Bpl_scaf_28956	intergenic_region	182894	285652
v1_uce-2771	3736	Bpl_scaf_64209	1224	1356	156322	156190	133	96.992	1.54e-55	Bpl_scaf_64209	intron	155566	166343
v1_uce-2771	3736	Bpl_scaf_28956	1227	1357	455384	455260	133	87.97	9.53e-33	Bpl_scaf_28956	intergenic_region	412784	483775
v1_uce-2774	2312	Bpl_scaf_64300	2	2312	141548	143859	2312	99.394	0	Bpl_scaf_64300	intergenic_region	123637	192822
v1_uce-2774	2312	Bpl_scaf_36963	471	777	173369	173674	307	98.046	1.39e-148	Bpl_scaf_36963	intergenic_region	166963	184763
v1_uce-2774	2312	Bpl_scaf_57484	472	777	1085037	1085343	307	97.068	1.4e-143	Bpl_scaf_57484	intergenic_region	1078616	1261753
v1_uce-2774	2312	Bpl_scaf_57484	473	781	1314212	1314520	309	97.735	1.39e-148	Bpl_scaf_57484	intergenic_region	1298660	1319434
v1_uce-2774	2312	Bpl_scaf_47558	475	779	27539	27843	305	96.721	2.34e-141	Bpl_scaf_47558	intron	26432	28331
v1_uce-2798	2041	Bpl_scaf_14512	1107	1293	124041	124228	188	95.213	1.75e-77	Bpl_scaf_14512	intron	123412	126315
v1_uce-2798	2041	Bpl_scaf_47616	4	185	523275	523087	191	86.911	1.09e-49	Bpl_scaf_47616	intron	522771	524152
v1_uce-2799	2456	Bpl_scaf_24466	1	1161	569696	570880	1196	92.809	0	Bpl_scaf_24466	intron	569432	571288
v1_uce-2799	2456	Bpl_scaf_58126	617	2456	94055	92214	1842	99.566	0	Bpl_scaf_58126	intron	93406	94926
v1_uce-280	3826	Bpl_scaf_58950	1	2202	282105	279904	2202	99.955	0	Bpl_scaf_58950	five_prime_cis_splice_site	281632	281633
v1_uce-280	3826	Bpl_scaf_38080	2001	2897	462231	463133	903	96.456	0	Bpl_scaf_38080	intron	461092	463370
v1_uce-2811	1642	Bpl_scaf_20375	1	1429	477869	476425	1446	97.441	0	Bpl_scaf_20375	five_prime_cis_splice_site	477356	477357
v1_uce-2811	1642	Bpl_scaf_10347	938	1642	251155	250436	721	94.036	0	Bpl_scaf_10347	intergenic_region	189199	252660
v1_uce-2811	1642	Bpl_scaf_46207	984	1642	548584	547912	673	95.097	0	Bpl_scaf_46207	intron	547603	549552
v1_uce-2812	3280	Bpl_scaf_20375	1782	3212	476215	474789	1431	99.231	0	Bpl_scaf_20375	five_prime_cis_splice_site	475924	475925
v1_uce-2812	3280	Bpl_scaf_52241	1119	1940	264678	265528	870	85.747	0	Bpl_scaf_52241	intron	264637	272163
v1_uce-2815	2471	Bpl_scaf_4625	103	928	248846	248024	832	95.793	0	Bpl_scaf_4625	intergenic_region	240606	252643
v1_uce-2815	2471	Bpl_scaf_39524	996	2471	455472	453993	1480	98.986	0	Bpl_scaf_39524	five_prime_cis_splice_site	454901	454902
v1_uce-2818	1938	Bpl_scaf_62428	3	1938	698121	696183	1939	99.587	0	Bpl_scaf_62428	exon	697844	698077
v1_uce-2823	2893	Bpl_scaf_61378	1	2882	54790	51909	2882	99.722	0	Bpl_scaf_61378	three_prime_UTR	54396	55038
v1_uce-2823	2893	Bpl_scaf_64954	1952	2004	639248	639300	53	92.453	3.52e-11	Bpl_scaf_64954	intron	632553	640352
v1_uce-2826	2001	Bpl_scaf_50876	458	2001	210236	211771	1544	98.705	0	Bpl_scaf_50876	intergenic_region	201362	229515
v1_uce-284	2483	Bpl_scaf_11715	1	802	269055	269856	802	99.501	0	Bpl_scaf_11715	intron	268619	271192
v1_uce-284	2483	Bpl_scaf_29016	650	2483	2352	517	1837	98.694	0	Bpl_scaf_29016	five_prime_cis_splice_site	1342	1343
v1_uce-284	2483	Bpl_scaf_24350	1289	1602	70646	70954	318	83.333	5.96e-73	Bpl_scaf_24350	intron	70506	71965
v1_uce-2846	2446	Bpl_scaf_30147	1	1198	445249	446447	1199	99.416	0	Bpl_scaf_30147	intron	441743	451213
v1_uce-2846	2446	Bpl_scaf_55634	1823	2366	158907	158355	559	94.991	0	Bpl_scaf_55634	intergenic_region	155087	318160
v1_uce-2846	2446	Bpl_scaf_15982	1199	1679	220215	220695	481	99.168	0	Bpl_scaf_15982	intergenic_region	197302	238612
v1_uce-2849	3271	Bpl_scaf_59704	1	1502	216684	215181	1507	98.142	0	Bpl_scaf_59704	intron	216567	219604
v1_uce-2849	3271	Bpl_scaf_2581	1490	1701	345771	345978	214	89.252	1.03e-66	Bpl_scaf_2581	intron	345481	347314
v1_uce-2849	3271	Bpl_scaf_8670	2658	3005	111204	111548	357	80.392	6.18e-64	Bpl_scaf_8670	intron	110742	111723
v1_uce-2850	6215	Bpl_scaf_63617	1586	6215	343831	339229	4636	97.606	0	Bpl_scaf_63617	intron	343506	343897
v1_uce-2851	2579	Bpl_scaf_63360	1	715	1605596	1604883	715	99.441	0	Bpl_scaf_63360	intergenic_region	1595301	1619565
v1_uce-2851	2579	Bpl_scaf_59704	838	2579	206141	204410	1742	99.024	0	Bpl_scaf_59704	intron	205324	210857
v1_uce-2852	1873	Bpl_scaf_59704	1	1873	196798	194928	1873	99.359	0	Bpl_scaf_59704	intron	196455	196931
v1_uce-2852	1873	Bpl_scaf_42312	1176	1374	160662	160860	200	87	7.66e-56	Bpl_scaf_42312	intergenic_region	125717	162635
v1_uce-2858	1441	Bpl_scaf_45643	389	1377	396326	397312	989	99.697	0	Bpl_scaf_45643	intergenic_region	388867	425285
v1_uce-2858	1441	Bpl_scaf_31252	1046	1284	475762	475995	240	92.083	3.36e-88	Bpl_scaf_31252	intron	475681	477172
v1_uce-2860	1960	Bpl_scaf_50748	1	390	57442	57056	393	90.076	3.31e-139	Bpl_scaf_50748	intron	56985	57811
v1_uce-2860	1960	Bpl_scaf_58640	977	1901	34798	35722	925	99.351	0	Bpl_scaf_58640	intron	29692	41613
v1_uce-2863	2607	Bpl_scaf_38804	96	1346	6995	5741	1255	96.335	0	Bpl_scaf_38804	five_prime_cis_splice_site	6855	6856
v1_uce-2863	2607	Bpl_scaf_53309	1122	1346	292205	292429	225	99.111	3.56e-110	Bpl_scaf_53309	intron	292045	292703
v1_uce-2863	2607	Bpl_scaf_3530	1121	2523	376365	374962	1405	98.505	0	Bpl_scaf_3530	five_prime_cis_splice_site	375922	375923
v1_uce-2864	3528	Bpl_scaf_60249	28	2229	140430	138232	2205	97.188	0	Bpl_scaf_60249	intron	139715	140651
v1_uce-2864	3528	Bpl_scaf_23346	3197	3526	392009	391677	333	97.898	1.25e-160	Bpl_scaf_23346	intron	389061	395499
v1_uce-2864	3528	Bpl_scaf_49759	3193	3528	1023445	1023779	338	94.97	3.56e-146	Bpl_scaf_49759	intergenic_region	990788	1028730
v1_uce-2864	3528	Bpl_scaf_26228	3190	3528	314175	313837	342	95.614	9.82e-152	Bpl_scaf_26228	intergenic_region	275553	337349
v1_uce-2864	3528	Bpl_scaf_15034	3200	3528	720688	720357	332	95.783	2.13e-148	Bpl_scaf_15034	intron	717837	721998
v1_uce-2868	1753	Bpl_scaf_16143	394	748	762193	762539	360	84.722	5.27e-92	Bpl_scaf_16143	intergenic_region	756012	774456
v1_uce-2868	1753	Bpl_scaf_9704	401	744	473738	474064	351	80.342	9.2e-60	Bpl_scaf_9704	intron	472807	474236
v1_uce-2873	2797	Bpl_scaf_53818	1	1866	384890	383030	1870	98.342	0	Bpl_scaf_53818	intron	384216	384941
v1_uce-2873	2797	Bpl_scaf_28082	1454	2770	264013	262695	1319	98.939	0	Bpl_scaf_28082	intron	263075	265115
v1_uce-2879	2461	Bpl_scaf_1905	396	937	426487	427018	542	92.435	0	Bpl_scaf_1905	intron	425986	427392
v1_uce-2879	2461	Bpl_scaf_37700	701	940	659005	658766	240	90.417	1.62e-83	Bpl_scaf_37700	intron	657641	659140
v1_uce-2879	2461	Bpl_scaf_37700	695	937	336641	336876	244	84.426	6.03e-58	Bpl_scaf_37700	intergenic_region	274121	432789
v1_uce-2880	1420	Bpl_scaf_39117	1	675	693969	694642	675	98.667	0	Bpl_scaf_39117	intergenic_region	611159	702389
v1_uce-2880	1420	Bpl_scaf_6173	356	754	48127	48519	399	85.213	1.92e-110	Bpl_scaf_6173	intron	47936	48860
v1_uce-2880	1420	Bpl_scaf_17080	394	754	63375	63738	367	86.376	1.5e-106	Bpl_scaf_17080	intron	63309	64139
v1_uce-2880	1420	Bpl_scaf_22863	389	754	140170	139807	368	85.87	6.96e-105	Bpl_scaf_22863	intron	139438	140329
v1_uce-2881	3295	Bpl_scaf_64871	1	1584	124027	122458	1584	98.359	0	Bpl_scaf_64871	five_prime_cis_splice_site	123682	123683
v1_uce-2881	3295	Bpl_scaf_38141	2354	3295	19109	18179	943	95.864	0	Bpl_scaf_38141	intergenic_region	10485	44857
v1_uce-2882	2651	Bpl_scaf_27021	1	1143	12687	11544	1145	98.777	0	Bpl_scaf_27021	exon	12009	12637
v1_uce-2882	2651	Bpl_scaf_46838	914	1150	247791	248028	247	80.972	8.6e-42	Bpl_scaf_46838	intron	246635	248297
v1_uce-2882	2651	Bpl_scaf_1669	915	1150	1092390	1092146	247	80.972	1.85e-43	Bpl_scaf_1669	intron	1091996	1093189
v1_uce-2882	2651	Bpl_scaf_1669	917	1150	825166	825408	247	80.567	1.11e-40	Bpl_scaf_1669	intergenic_region	764411	840033
v1_uce-2882	2651	Bpl_scaf_2601	926	1150	506057	505836	227	88.106	2.31e-67	Bpl_scaf_2601	intergenic_region	505797	522993
v1_uce-2882	2651	Bpl_scaf_58862	968	2651	233412	231729	1684	99.169	0	Bpl_scaf_58862	five_prime_cis_splice_site	233061	233062
v1_uce-2884	1668	Bpl_scaf_8148	1	344	81418	81761	344	94.477	3.58e-148	Bpl_scaf_8148	intron	81371	82593
v1_uce-2884	1668	Bpl_scaf_1372	120	870	808730	807972	760	94.737	0	Bpl_scaf_1372	intron	807444	809840
v1_uce-2884	1668	Bpl_scaf_59681	84	348	351956	351682	278	90.647	2.31e-95	Bpl_scaf_59681	intergenic_region	339023	352454
v1_uce-2884	1668	Bpl_scaf_62997	85	354	4989	4720	272	94.485	1.05e-113	Bpl_scaf_62997	intron	1704	5828
v1_uce-2898	2332	Bpl_scaf_9766	1542	2101	435174	434615	560	97.5	0	Bpl_scaf_9766	intergenic_region	425960	449841
v1_uce-29	4542	Bpl_scaf_8630	1	2763	109583	106833	2768	98.194	0	Bpl_scaf_8630	intron	108937	112241
v1_uce-29	4542	Bpl_scaf_30030	3450	3718	257078	257335	271	80.812	1.14e-47	Bpl_scaf_30030	intergenic_region	203184	269386
v1_uce-29	4542	Bpl_scaf_40323	3455	3718	86617	86879	268	86.567	2.36e-74	Bpl_scaf_40323	intron	81303	87426
v1_uce-29	4542	Bpl_scaf_13807	3457	3718	251494	251747	264	80.303	6.84e-45	Bpl_scaf_13807	intron	246842	251778
v1_uce-29	4542	Bpl_scaf_36159	3458	3718	512005	512264	264	80.682	1.14e-47	Bpl_scaf_36159	intergenic_region	409522	515588
v1_uce-29	4542	Bpl_scaf_36159	3456	3719	529917	529656	268	81.716	1.13e-52	Bpl_scaf_36159	intron	528974	533303
v1_uce-290	2165	Bpl_scaf_54411	752	974	170065	170291	229	85.153	6.86e-57	Bpl_scaf_54411	intron	169916	176482
v1_uce-2900	2301	Bpl_scaf_44428	440	1555	185057	183941	1117	98.478	0	Bpl_scaf_44428	three_prime_UTR	184789	185530
v1_uce-2900	2301	Bpl_scaf_7408	1124	1559	764094	763659	437	97.254	0	Bpl_scaf_7408	intron	763547	767222
v1_uce-2900	2301	Bpl_scaf_30175	1126	1556	641297	641726	431	97.68	0	Bpl_scaf_30175	intergenic_region	538138	673062
v1_uce-2901	1835	Bpl_scaf_29183	539	1453	201058	200146	915	99.563	0	Bpl_scaf_29183	five_prime_cis_splice_site	200650	200651
v1_uce-2902	3581	Bpl_scaf_40595	1410	1657	305241	305488	250	86.4	1.87e-69	Bpl_scaf_40595	intron	305132	308303
v1_uce-2905	1243	Bpl_scaf_46033	1	216	270023	269808	216	92.13	1.75e-80	Bpl_scaf_46033	intron	269529	271155
v1_uce-2905	1243	Bpl_scaf_49383	987	1243	190268	190542	278	86.331	2.95e-73	Bpl_scaf_49383	intron	188172	190783
v1_uce-2905	1243	Bpl_scaf_18976	1055	1243	79911	80089	189	83.069	1.11e-37	Bpl_scaf_18976	intron	76660	80491
v1_uce-2906	2826	Bpl_scaf_24996	904	2826	1709624	1707704	1924	99.688	0	Bpl_scaf_24996	intergenic_region	1709168	1779780
v1_uce-2906	2826	Bpl_scaf_7446	558	939	166910	167290	385	93.506	1.68e-158	Bpl_scaf_7446	intron	166190	173986
v1_uce-2906	2826	Bpl_scaf_17714	2325	2662	1548692	1548365	351	80.912	8.92e-62	Bpl_scaf_17714	intergenic_region	1511575	1558877
v1_uce-291	2446	Bpl_scaf_48327	1	1460	172800	171347	1465	98.498	0	Bpl_scaf_48327	intergenic_region	142671	194335
v1_uce-2916	3435	Bpl_scaf_28677	1113	3027	103485	105405	1926	97.56	0	Bpl_scaf_28677	intergenic_region	98146	108907
v1_uce-2916	3435	Bpl_scaf_44604	1114	3027	137457	135539	1921	97.657	0	Bpl_scaf_44604	intron	133848	143363
v1_uce-2916	3435	Bpl_scaf_13986	1117	3027	544550	542636	1916	98.173	0	Bpl_scaf_13986	intergenic_region	502730	549526
v1_uce-2916	3435	Bpl_scaf_24370	2652	2882	479062	478823	240	85	6.53e-59	Bpl_scaf_24370	intergenic_region	465656	504485
v1_uce-2917	2161	Bpl_scaf_31501	1	193	623483	623676	194	92.784	1.86e-72	Bpl_scaf_31501	intergenic_region	576734	630771
v1_uce-2917	2161	Bpl_scaf_31501	1	193	1307011	1307220	212	87.264	3.19e-55	Bpl_scaf_31501	intron	1304772	1307367
v1_uce-2917	2161	Bpl_scaf_31501	981	1089	805083	804971	114	89.474	3.3e-30	Bpl_scaf_31501	intron	802686	805204
v1_uce-2917	2161	Bpl_scaf_19361	1266	1390	895048	894926	126	83.333	2e-22	Bpl_scaf_19361	intron	894618	897276
v1_uce-2917	2161	Bpl_scaf_19361	1367	1474	994741	994853	113	83.186	5.6e-18	Bpl_scaf_19361	intron	991368	1001710
v1_uce-2917	2161	Bpl_scaf_31501	1403	1461	1527784	1527726	59	93.22	1.21e-14	Bpl_scaf_31501	intergenic_region	1412265	1554100
v1_uce-2917	2161	Bpl_scaf_31501	1403	1474	573075	573145	72	84.722	1.22e-09	Bpl_scaf_31501	intron	572610	576633
v1_uce-2917	2161	Bpl_scaf_31501	1779	1925	1616641	1616783	147	85.034	1.97e-32	Bpl_scaf_31501	intron	1615994	1620146
v1_uce-2917	2161	Bpl_scaf_19361	2058	2161	985753	985856	104	96.154	1.17e-39	Bpl_scaf_19361	intergenic_region	916998	987061
v1_uce-2928	2945	Bpl_scaf_58662	118	1599	41153	42649	1516	94.855	0	Bpl_scaf_58662	intron	38621	44234
v1_uce-2928	2945	Bpl_scaf_22647	220	1896	33212	34910	1713	95.855	0	Bpl_scaf_22647	intron	29513	35227
v1_uce-2929	1287	Bpl_scaf_61662	629	762	537379	537255	134	82.836	4.24e-22	Bpl_scaf_61662	intron	537153	540229
v1_uce-2930	2775	Bpl_scaf_28678	1650	2747	165165	164064	1102	97.913	0	Bpl_scaf_28678	intergenic_region	149972	184275
v1_uce-2943	2241	Bpl_scaf_22362	1	2241	901670	899430	2241	99.822	0	Bpl_scaf_22362	five_prime_cis_splice_site	900625	900626
v1_uce-2943	2241	Bpl_scaf_61121	1371	1525	13158	13309	157	86.624	1.57e-38	Bpl_scaf_61121	intron	12904	13598
v1_uce-2943	2241	Bpl_scaf_49462	1386	1570	183670	183844	187	84.492	3.38e-40	Bpl_scaf_49462	intergenic_region	158339	201415
v1_uce-2943	2241	Bpl_scaf_23987	1380	1525	500576	500717	147	87.075	7.31e-37	Bpl_scaf_23987	intergenic_region	495936	506770
v1_uce-2945	2386	Bpl_scaf_57618	1	793	608776	609570	795	96.352	0	Bpl_scaf_57618	intron	607685	609845
v1_uce-2945	2386	Bpl_scaf_22362	620	2100	855006	853529	1481	98.92	0	Bpl_scaf_22362	intergenic_region	854328	874279
v1_uce-2946	2961	Bpl_scaf_52809	1	772	103737	102966	772	99.87	0	Bpl_scaf_52809	intron	100057	104585
v1_uce-2946	2961	Bpl_scaf_2322	754	1159	73133	72728	406	98.768	0	Bpl_scaf_2322	intron	68662	74608
v1_uce-2946	2961	Bpl_scaf_22362	1117	2961	848158	846313	1848	99.026	0	Bpl_scaf_22362	intron	847068	848459
v1_uce-2946	2961	Bpl_scaf_25431	2546	2961	5879	6293	416	96.394	0	Bpl_scaf_25431	intron	5806	7481
v1_uce-2947	2200	Bpl_scaf_23541	1	534	54087	53554	534	99.251	0	Bpl_scaf_23541	exon	53700	54436
v1_uce-2947	2200	Bpl_scaf_22362	517	2200	835429	833747	1684	99.525	0	Bpl_scaf_22362	intron	834653	835966
v1_uce-2948	2645	Bpl_scaf_43550	1	55	50675	50729	55	98.182	2.47e-17	Bpl_scaf_43550	intron	50615	50871
v1_uce-2949	3275	Bpl_scaf_65436	2488	2763	480071	479810	276	81.522	8.11e-53	Bpl_scaf_65436	intron	479252	483431
v1_uce-2949	3275	Bpl_scaf_13236	2502	2766	812878	812625	266	80.075	6.36e-44	Bpl_scaf_13236	intron	812403	816348
v1_uce-2949	3275	Bpl_scaf_13236	2513	2763	885655	885390	266	82.331	2.26e-53	Bpl_scaf_13236	intergenic_region	872390	953144
v1_uce-2949	3275	Bpl_scaf_58896	2499	2755	412871	413129	260	85	1.03e-66	Bpl_scaf_58896	intron	412312	413182
v1_uce-2949	3275	Bpl_scaf_65436	2504	2763	111570	111828	260	85	2.86e-67	Bpl_scaf_65436	intergenic_region	12876	133238
v1_uce-2949	3275	Bpl_scaf_24074	2506	2764	52076	51818	260	90.385	1.28e-90	Bpl_scaf_24074	intron	50074	60015
v1_uce-2949	3275	Bpl_scaf_16915	2508	2763	166473	166734	265	81.509	1.36e-50	Bpl_scaf_16915	intron	161812	166840
v1_uce-2959	1581	Bpl_scaf_17218	1	113	24440	24552	113	98.23	3.91e-48	Bpl_scaf_17218	intron	23837	24713
v1_uce-2959	1581	Bpl_scaf_63091	792	953	210406	210245	162	98.765	2.25e-75	Bpl_scaf_63091	intron	209969	210765
v1_uce-2965	4671	Bpl_scaf_58896	58	252	601616	601416	204	83.333	1.52e-41	Bpl_scaf_58896	intron	598832	601649
v1_uce-2965	4671	Bpl_scaf_57026	2014	4671	73915	71264	2658	99.473	0	Bpl_scaf_57026	five_prime_cis_splice_site	73382	73383
v1_uce-2965	4671	Bpl_scaf_57026	55	252	228308	228502	200	86.5	4.17e-52	Bpl_scaf_57026	intron	227447	239417
v1_uce-2965	4671	Bpl_scaf_23816	57	250	332784	332584	204	82.353	1.19e-37	Bpl_scaf_23816	intron	332465	333297
v1_uce-2965	4671	Bpl_scaf_12118	49	255	128735	128528	209	89.474	1.47e-66	Bpl_scaf_12118	intergenic_region	84121	160185
v1_uce-2974	1642	Bpl_scaf_10635	1	1642	99481	97810	1672	97.069	0	Bpl_scaf_10635	intron	98744	100253
v1_uce-2974	1642	Bpl_scaf_22826	1093	1642	57161	57724	564	95.39	0	Bpl_scaf_22826	intron	55596	58072
v1_uce-2974	1642	Bpl_scaf_17128	1095	1642	151986	152528	548	95.985	0	Bpl_scaf_17128	intron	151936	153381
v1_uce-2974	1642	Bpl_scaf_920	1097	1642	267864	268422	559	95.17	0	Bpl_scaf_920	intron	266898	269589
v1_uce-2974	1642	Bpl_scaf_43277	1098	1642	278904	279461	558	95.52	0	Bpl_scaf_43277	intron	277055	281279
v1_uce-2975	2117	Bpl_scaf_10635	1	958	77169	76214	962	98.337	0	Bpl_scaf_10635	intron	76681	78107
v1_uce-2975	2117	Bpl_scaf_56896	205	481	300068	299812	278	82.014	1.45e-53	Bpl_scaf_56896	intron	299572	303505
v1_uce-2979	5535	Bpl_scaf_1989	710	4517	984268	988073	3809	98.766	0	Bpl_scaf_1989	intergenic_region	927845	1024563
v1_uce-2987	2312	Bpl_scaf_17641	1	924	358011	358918	928	96.013	0	Bpl_scaf_17641	intergenic_region	352784	377657
v1_uce-2987	2312	Bpl_scaf_11586	1071	1256	965307	965129	192	81.25	1.27e-29	Bpl_scaf_11586	intergenic_region	949032	999796
v1_uce-2991	2189	Bpl_scaf_63360	894	1204	2245499	2245809	311	98.714	1.01e-154	Bpl_scaf_63360	intergenic_region	2183744	2257618
v1_uce-2991	2189	Bpl_scaf_10153	1720	2189	6036	6505	470	96.596	0	Bpl_scaf_10153	intron	5883	7581
v1_uce-2993	2987	Bpl_scaf_3530	725	2712	589227	587256	2013	94.337	0	Bpl_scaf_3530	intron	588000	589534
v1_uce-2993	2987	Bpl_scaf_52954	726	1492	191278	192042	767	97.262	0	Bpl_scaf_52954	intron	190601	196763
v1_uce-2993	2987	Bpl_scaf_63743	1495	1584	243598	243687	90	84.444	4.68e-15	Bpl_scaf_63743	intron	242969	244639
v1_uce-2995	3909	Bpl_scaf_28609	1285	3909	532962	530367	2625	98.514	0	Bpl_scaf_28609	intergenic_region	532230	550196
v1_uce-2995	3909	Bpl_scaf_42303	2657	2942	192328	192048	288	91.319	6.99e-104	Bpl_scaf_42303	intergenic_region	180344	204290
v1_uce-2995	3909	Bpl_scaf_7267	2689	2765	9787	9710	78	91.026	2.19e-19	Bpl_scaf_7267	three_prime_UTR	8810	9977
v1_uce-2996	4148	Bpl_scaf_28609	173	3402	507616	504387	3230	99.474	0	Bpl_scaf_28609	intergenic_region	489978	525142
v1_uce-2996	4148	Bpl_scaf_62418	3032	3473	148938	149394	457	92.56	0	Bpl_scaf_62418	intron	148820	151013
v1_uce-2996	4148	Bpl_scaf_64193	3007	3473	206272	206751	481	91.684	0	Bpl_scaf_64193	intron	203835	206840
v1_uce-3002	2627	Bpl_scaf_38079	1	640	150911	150285	645	93.178	0	Bpl_scaf_38079	intron	148899	154010
v1_uce-3005	3474	Bpl_scaf_24314	712	802	81109	81198	91	87.912	5.41e-20	Bpl_scaf_24314	intron	81034	82101
v1_uce-3005	3474	Bpl_scaf_31643	715	986	156965	156687	279	81.004	8.61e-53	Bpl_scaf_31643	intron	156492	158348
v1_uce-3009	3472	Bpl_scaf_13235	1	1943	325327	323393	1947	98.767	0	Bpl_scaf_13235	five_prime_cis_splice_site	325181	325182
v1_uce-3009	3472	Bpl_scaf_54513	1149	1943	387904	388699	796	99.623	0	Bpl_scaf_54513	intron	386764	389564
v1_uce-3009	3472	Bpl_scaf_58896	2007	3472	1321280	1319815	1466	99.591	0	Bpl_scaf_58896	intergenic_region	1320855	1549263
v1_uce-3012	2751	Bpl_scaf_10276	1	420	306247	306667	421	90.024	7.64e-152	Bpl_scaf_10276	intron	306060	309570
v1_uce-3012	2751	Bpl_scaf_28609	1044	2751	669862	668155	1708	99.239	0	Bpl_scaf_28609	three_prime_UTR	669436	670333
v1_uce-3013	1414	Bpl_scaf_59189	66	630	370757	370188	573	94.241	0	Bpl_scaf_59189	intron	368052	373214
v1_uce-3013	1414	Bpl_scaf_54097	68	630	98084	98648	568	94.894	0	Bpl_scaf_54097	intron	95167	102337
v1_uce-3013	1414	Bpl_scaf_28609	587	1414	663537	662710	828	98.068	0	Bpl_scaf_28609	five_prime_cis_splice_site	663052	663053
v1_uce-3032	2225	Bpl_scaf_8332	1	1015	236742	237754	1020	96.569	0	Bpl_scaf_8332	intron	236710	237829
v1_uce-3034	3684	Bpl_scaf_17102	1	336	18071	18400	336	97.321	2.19e-158	Bpl_scaf_17102	intron	15440	19924
v1_uce-3034	3684	Bpl_scaf_20675	507	2481	273953	271980	1976	99.545	0	Bpl_scaf_20675	five_prime_cis_splice_site	273262	273263
v1_uce-3034	3684	Bpl_scaf_16831	2578	2843	1168682	1168413	276	81.159	1.53e-50	Bpl_scaf_16831	intergenic_region	1168001	1173728
v1_uce-3034	3684	Bpl_scaf_512	2593	2828	168574	168815	246	81.707	4.28e-46	Bpl_scaf_512	intron	167722	171201
v1_uce-3053	1497	Bpl_scaf_35290	963	1212	40399	40160	251	84.462	7.83e-60	Bpl_scaf_35290	intergenic_region	28237	101789
v1_uce-3053	1497	Bpl_scaf_56758	954	1213	31947	32205	262	86.641	2.76e-74	Bpl_scaf_56758	intron	30800	34179
v1_uce-3053	1497	Bpl_scaf_17714	955	1213	726351	726102	262	84.351	1.68e-61	Bpl_scaf_17714	intergenic_region	708020	777824
v1_uce-3053	1497	Bpl_scaf_17115	977	1214	225050	225286	239	87.029	9.99e-69	Bpl_scaf_17115	intron	225007	227903
v1_uce-3072	3541	Bpl_scaf_34879	1	1866	486050	484164	1887	98.251	0	Bpl_scaf_34879	five_prime_cis_splice_site	485468	485469
v1_uce-3072	3541	Bpl_scaf_9000	883	1155	382942	382668	281	89.68	2.98e-92	Bpl_scaf_9000	intergenic_region	359125	387836
v1_uce-3072	3541	Bpl_scaf_50094	874	1153	48069	48348	286	86.364	6.55e-79	Bpl_scaf_50094	intergenic_region	18420	212698
v1_uce-3072	3541	Bpl_scaf_28550	898	1153	111658	111912	257	94.163	4.89e-105	Bpl_scaf_28550	intron	111254	112829
v1_uce-3076	2829	Bpl_scaf_43952	1	785	253354	252564	792	97.475	0	Bpl_scaf_43952	intergenic_region	241894	255744
v1_uce-3076	2829	Bpl_scaf_13492	1476	2829	62754	61401	1354	99.778	0	Bpl_scaf_13492	five_prime_cis_splice_site	62203	62204
v1_uce-3076	2829	Bpl_scaf_27158	898	1554	738457	739115	659	98.786	0	Bpl_scaf_27158	intron	738389	739999
v1_uce-3083	1836	Bpl_scaf_13236	206	1836	532970	531341	1631	99.755	0	Bpl_scaf_13236	intron	532948	533896
v1_uce-3083	1836	Bpl_scaf_4115	1419	1658	220093	219851	243	80.658	3.54e-44	Bpl_scaf_4115	intron	219804	221023
v1_uce-3083	1836	Bpl_scaf_64138	1404	1667	466095	465830	267	82.022	7.5e-56	Bpl_scaf_64138	intergenic_region	436918	473371
v1_uce-3083	1836	Bpl_scaf_34315	1411	1675	632051	631794	267	81.648	5.84e-52	Bpl_scaf_34315	intergenic_region	629212	646878
v1_uce-3092	3843	Bpl_scaf_59648	403	666	128524	128260	266	88.346	2.54e-83	Bpl_scaf_59648	intron	127171	129056
v1_uce-3092	3843	Bpl_scaf_63854	416	667	1165677	1165929	254	89.764	5.46e-85	Bpl_scaf_63854	intron	1165586	1166403
v1_uce-3092	3843	Bpl_scaf_49451	415	666	140324	140072	254	89.37	2.54e-83	Bpl_scaf_49451	intron	139883	144695
v1_uce-3092	3843	Bpl_scaf_40178	1615	1704	94456	94541	90	88.889	1.66e-20	Bpl_scaf_40178	intron	89151	96671
v1_uce-3092	3843	Bpl_scaf_63854	1756	1845	296367	296278	90	85.556	1.3e-16	Bpl_scaf_63854	intergenic_region	161592	359432
v1_uce-3095	2017	Bpl_scaf_64005	1693	2017	1593909	1593584	327	88.379	7.69e-106	Bpl_scaf_64005	intron	1593522	1596530
v1_uce-3095	2017	Bpl_scaf_7423	1676	2009	986542	986873	337	83.68	6.16e-82	Bpl_scaf_7423	intergenic_region	926017	1011893
v1_uce-3095	2017	Bpl_scaf_32713	1701	2017	116011	116328	320	92.5	9.67e-125	Bpl_scaf_32713	intron	113346	117178
v1_uce-3095	2017	Bpl_scaf_45209	1706	2017	209055	209367	313	92.652	1.25e-123	Bpl_scaf_45209	intergenic_region	134848	231953
v1_uce-31	3500	Bpl_scaf_8630	1	3398	94302	90896	3407	98.914	0	Bpl_scaf_8630	intron	93817	95183
v1_uce-31	3500	Bpl_scaf_59648	2248	2582	1343804	1344139	336	95.536	1.63e-149	Bpl_scaf_59648	intron	1343614	1344933
v1_uce-31	3500	Bpl_scaf_56904	2240	2584	586579	586235	346	95.665	4.5e-155	Bpl_scaf_56904	intergenic_region	581099	587532
v1_uce-31	3500	Bpl_scaf_59648	2243	2580	288723	289059	338	96.154	5.82e-154	Bpl_scaf_59648	intron	287908	291207
v1_uce-3107	1901	Bpl_scaf_62587	498	704	89167	88964	208	80.288	3.72e-34	Bpl_scaf_62587	intergenic_region	16082	151806
v1_uce-3107	1901	Bpl_scaf_54972	500	706	128371	128579	210	85.238	1.68e-52	Bpl_scaf_54972	intron	127311	129302
v1_uce-3107	1901	Bpl_scaf_9971	501	705	591316	591520	206	82.524	1.71e-42	Bpl_scaf_9971	intron	591179	592762
v1_uce-3109	2387	Bpl_scaf_24198	717	1411	8370	7676	696	97.701	0	Bpl_scaf_24198	intron	6819	9302
v1_uce-3109	2387	Bpl_scaf_49896	721	1403	861028	861716	691	91.606	0	Bpl_scaf_49896	intron	860723	862537
v1_uce-3109	2387	Bpl_scaf_22825	720	2386	567815	566139	1680	97.738	0	Bpl_scaf_22825	intron	566903	568298
v1_uce-3109	2387	Bpl_scaf_60539	1818	2172	571045	571407	370	82.162	5.69e-78	Bpl_scaf_60539	intron	570836	572798
v1_uce-3116	3543	Bpl_scaf_34879	1	3543	151880	155422	3543	99.69	0	Bpl_scaf_34879	intergenic_region	141192	393499
v1_uce-3118	1384	Bpl_scaf_7842	3	274	181802	181531	272	96.324	3.07e-123	Bpl_scaf_7842	intron	180376	184536
v1_uce-3118	1384	Bpl_scaf_56839	6	285	117274	116993	286	86.713	1.51e-81	Bpl_scaf_56839	intron	116795	118387
v1_uce-3118	1384	Bpl_scaf_56839	1	274	59843	59571	274	84.307	9.22e-69	Bpl_scaf_56839	intron	58306	60693
v1_uce-3119	1774	Bpl_scaf_23987	1215	1774	68168	67601	568	94.718	0	Bpl_scaf_23987	intron	66523	68403
v1_uce-3119	1774	Bpl_scaf_25441	1217	1774	463729	464291	563	95.204	0	Bpl_scaf_25441	intron	462513	465470
v1_uce-3119	1774	Bpl_scaf_7653	1218	1773	316497	317058	562	95.196	0	Bpl_scaf_7653	intron	315700	317834
v1_uce-3121	2335	Bpl_scaf_49896	1310	2335	1415635	1414607	1029	99.223	0	Bpl_scaf_49896	intron	1415400	1416907
v1_uce-3122	2853	Bpl_scaf_14490	1	1422	220806	219387	1424	99.508	0	Bpl_scaf_14490	intergenic_region	171857	374488
v1_uce-3122	2853	Bpl_scaf_46421	1398	2853	60510	61968	1460	99.247	0	Bpl_scaf_46421	intron	57907	64162
v1_uce-3122	2853	Bpl_scaf_50748	1421	2539	50827	49715	1119	95.71	0	Bpl_scaf_50748	intergenic_region	37657	51900
v1_uce-3126	2797	Bpl_scaf_64300	181	622	361118	360689	443	91.196	9.84e-166	Bpl_scaf_64300	intron	361062	363174
v1_uce-3126	2797	Bpl_scaf_28783	325	845	58681	59197	531	91.337	0	Bpl_scaf_28783	intron	54877	62382
v1_uce-3137	4672	Bpl_scaf_28109	3446	3636	212242	212434	193	90.674	6.84e-65	Bpl_scaf_28109	intron	211695	213614
v1_uce-3149	2357	Bpl_scaf_19731	706	2357	519510	517818	1693	97.519	0	Bpl_scaf_19731	intergenic_region	519201	528408
v1_uce-3153	1750	Bpl_scaf_19731	478	1748	482746	481470	1280	97.812	0	Bpl_scaf_19731	exon	482737	482797
v1_uce-3153	1750	Bpl_scaf_16951	1	478	40861	40384	478	97.49	0	Bpl_scaf_16951	intergenic_region	38192	86442
v1_uce-3153	1750	Bpl_scaf_26407	737	929	332872	333063	195	88.205	5.53e-57	Bpl_scaf_26407	intergenic_region	225596	407111
v1_uce-3153	1750	Bpl_scaf_62257	744	933	64519	64700	195	84.615	5.64e-42	Bpl_scaf_62257	intron	61005	66384
v1_uce-3154	2678	Bpl_scaf_19731	509	1460	478362	477412	954	96.96	0	Bpl_scaf_19731	intron	478104	481828
v1_uce-3154	2678	Bpl_scaf_64994	1	170	12107	12276	170	96.471	6.44e-73	Bpl_scaf_64994	intron	10418	15260
v1_uce-3155	2922	Bpl_scaf_17051	1254	2655	618073	619474	1420	93.873	0	Bpl_scaf_17051	intergenic_region	605623	621120
v1_uce-3156	1839	Bpl_scaf_19731	3	1585	470512	468933	1583	96.147	0	Bpl_scaf_19731	intron	469618	470859
v1_uce-3156	1839	Bpl_scaf_34	1	268	89273	89007	269	98.513	2.43e-130	Bpl_scaf_34	intron	88700	91731
v1_uce-3159	3251	Bpl_scaf_28867	261	1348	9749	10850	1104	90.217	0	Bpl_scaf_28867	intron	9692	11575
v1_uce-3159	3251	Bpl_scaf_7524	323	1345	478000	479030	1040	89.904	0	Bpl_scaf_7524	intron	477786	479743
v1_uce-3159	3251	Bpl_scaf_19731	1792	3187	441666	440271	1396	99.212	0	Bpl_scaf_19731	intron	441125	444359
v1_uce-3161	2111	Bpl_scaf_23677	1	1074	871725	870652	1074	100	0	Bpl_scaf_23677	intron	871372	872673
v1_uce-3161	2111	Bpl_scaf_18634	1046	1840	151246	152040	805	92.298	0	Bpl_scaf_18634	intron	150817	152899
v1_uce-3165	3138	Bpl_scaf_54495	1	2514	407884	405375	2517	97.894	0	Bpl_scaf_54495	intron	405139	409345
v1_uce-3165	3138	Bpl_scaf_55577	35	2501	210820	213279	2472	96.845	0	Bpl_scaf_55577	intron	202969	215866
v1_uce-3165	3138	Bpl_scaf_23987	3075	3138	86190	86127	64	92.188	1.37e-15	Bpl_scaf_23987	intron	85474	86552
v1_uce-3166	2771	Bpl_scaf_37612	992	2771	35324	33559	1786	96.976	0	Bpl_scaf_37612	five_prime_cis_splice_site	34658	34659
v1_uce-3166	2771	Bpl_scaf_34737	1840	2212	53313	52935	381	81.102	2.38e-77	Bpl_scaf_34737	intron	51966	54050
v1_uce-3166	2771	Bpl_scaf_51214	1841	2244	59953	60361	414	81.159	5.08e-84	Bpl_scaf_51214	intron	59437	61048
v1_uce-3174	2758	Bpl_scaf_57825	1	474	137081	137554	474	98.101	0	Bpl_scaf_57825	intergenic_region	130844	269405
v1_uce-3174	2758	Bpl_scaf_30157	472	568	89007	89102	97	94.845	1.95e-33	Bpl_scaf_30157	intron	88630	90164
v1_uce-3174	2758	Bpl_scaf_53127	563	734	156272	156101	172	88.953	2.45e-52	Bpl_scaf_53127	intergenic_region	138508	169641
v1_uce-3175	2986	Bpl_scaf_24966	139	1805	747600	745941	1696	91.745	0	Bpl_scaf_24966	intron	744878	747999
v1_uce-3175	2986	Bpl_scaf_53138	1690	2986	321372	322672	1301	99.385	0	Bpl_scaf_53138	intergenic_region	310008	364865
v1_uce-3175	2986	Bpl_scaf_53818	1802	2059	305355	305612	259	87.259	9.23e-77	Bpl_scaf_53818	intergenic_region	215315	314963
v1_uce-3187	2231	Bpl_scaf_41288	1648	1845	342707	342507	206	83.01	9.34e-41	Bpl_scaf_41288	intergenic_region	342454	357265
v1_uce-3187	2231	Bpl_scaf_53375	1651	1822	18515	18339	180	84.444	1.56e-38	Bpl_scaf_53375	intron	17215	18698
v1_uce-3187	2231	Bpl_scaf_55216	1698	1845	305553	305408	150	88	3.36e-40	Bpl_scaf_55216	intron	305123	310088
v1_uce-3187	2231	Bpl_scaf_63348	1699	1845	1323127	1322981	151	87.417	1.56e-38	Bpl_scaf_63348	intron	1321926	1327098
v1_uce-3195	3283	Bpl_scaf_7408	2154	2877	432743	433470	728	98.077	0	Bpl_scaf_7408	intron	431970	436520
v1_uce-3195	3283	Bpl_scaf_5489	2151	2877	241724	240995	731	97.811	0	Bpl_scaf_5489	intergenic_region	240211	262918
v1_uce-3195	3283	Bpl_scaf_12540	2153	2877	441871	441141	732	97.678	0	Bpl_scaf_12540	intron	439183	442238
v1_uce-3195	3283	Bpl_scaf_49216	2160	2877	78387	77666	722	98.061	0	Bpl_scaf_49216	intron	76875	79878
v1_uce-3198	2120	Bpl_scaf_1147	419	630	115098	114888	213	96.244	1.78e-92	Bpl_scaf_1147	intron	113521	115140
v1_uce-3198	2120	Bpl_scaf_12540	1883	2047	221409	221245	165	92.121	1.44e-58	Bpl_scaf_12540	intron	220229	221795
v1_uce-3198	2120	Bpl_scaf_12540	515	631	214601	214487	117	85.47	1.17e-24	Bpl_scaf_12540	intron	214371	214850
v1_uce-3208	3282	Bpl_scaf_51491	1	1747	311224	309478	1748	99.085	0	Bpl_scaf_51491	intron	310944	312731
v1_uce-3208	3282	Bpl_scaf_9766	1382	1741	261370	261014	362	81.768	2.82e-77	Bpl_scaf_9766	intron	260435	261620
v1_uce-3208	3282	Bpl_scaf_26435	1378	3282	181333	179448	1907	95.91	0	Bpl_scaf_26435	intron	180287	181359
v1_uce-3208	3282	Bpl_scaf_23382	1381	1742	11048	11410	365	81.096	1.7e-74	Bpl_scaf_23382	intron	11021	13212
v1_uce-3208	3282	Bpl_scaf_64994	1386	1741	7111	6757	358	82.123	6.07e-79	Bpl_scaf_64994	intron	6415	7191
v1_uce-322	1211	Bpl_scaf_36697	1	224	70721	70944	224	96.429	5.96e-100	Bpl_scaf_36697	intron	69886	72551
v1_uce-322	1211	Bpl_scaf_8329	2	295	848209	848502	294	97.619	1.57e-140	Bpl_scaf_8329	intron	844841	850330
v1_uce-3221	2141	Bpl_scaf_12351	1	997	105863	104867	997	99.398	0	Bpl_scaf_12351	intron	105180	106181
v1_uce-3221	2141	Bpl_scaf_48789	921	1213	555053	555345	293	96.928	2.18e-136	Bpl_scaf_48789	intergenic_region	544710	555903
v1_uce-3224	2174	Bpl_scaf_5295	1	1797	68634	66811	1827	97.756	0	Bpl_scaf_5295	five_prime_cis_splice_site	68110	68111
v1_uce-3224	2174	Bpl_scaf_29716	1293	1584	24626	24934	310	90	1.39e-103	Bpl_scaf_29716	intron	24506	25326
v1_uce-3224	2174	Bpl_scaf_44832	1298	1582	347227	347530	304	91.118	6.42e-107	Bpl_scaf_44832	intron	344973	353376
v1_uce-3224	2174	Bpl_scaf_44428	1777	2174	802085	802482	398	99.749	0	Bpl_scaf_44428	intron	796601	805626
v1_uce-323	1572	Bpl_scaf_12819	211	1572	263005	261643	1363	99.56	0	Bpl_scaf_12819	intron	262597	274861
v1_uce-323	1572	Bpl_scaf_4784	357	556	11112	11314	204	84.804	1.08e-48	Bpl_scaf_4784	intron	10191	20088
v1_uce-323	1572	Bpl_scaf_6090	358	564	593571	593361	213	84.038	3.88e-48	Bpl_scaf_6090	intron	593183	598881
v1_uce-3230	1941	Bpl_scaf_8330	337	1941	342064	340459	1606	99.004	0	Bpl_scaf_8330	intron	341555	349385
v1_uce-3230	1941	Bpl_scaf_63866	338	602	1117434	1117701	270	89.63	9.78e-90	Bpl_scaf_63866	intergenic_region	1093773	1120406
v1_uce-3232	2416	Bpl_scaf_42552	6	1255	299967	298706	1273	95.051	0	Bpl_scaf_42552	five_prime_cis_splice_site	299697	299698
v1_uce-3232	2416	Bpl_scaf_27248	1482	2416	24220	23278	943	98.409	0	Bpl_scaf_27248	intron	23425	24845
v1_uce-3232	2416	Bpl_scaf_3123	1494	2089	392952	392352	603	94.03	0	Bpl_scaf_3123	intron	392121	394013
v1_uce-3234	3172	Bpl_scaf_24370	1348	3172	833055	831228	1830	98.415	0	Bpl_scaf_24370	intron	832016	836817
v1_uce-3234	3172	Bpl_scaf_35251	1	581	42613	42036	582	96.564	0	Bpl_scaf_35251	intron	33244	43793
v1_uce-3239	3342	Bpl_scaf_23521	2114	3342	278408	277174	1237	97.656	0	Bpl_scaf_23521	intron	277961	284541
v1_uce-3239	3342	Bpl_scaf_46551	2126	2191	570980	571045	66	89.394	2.44e-13	Bpl_scaf_46551	intron	570108	571410
v1_uce-3239	3342	Bpl_scaf_42312	2127	2192	398452	398387	66	90.909	5.24e-15	Bpl_scaf_42312	intron	397029	399592
v1_uce-3240	2971	Bpl_scaf_55542	2373	2479	6144	6038	107	97.196	7.46e-43	Bpl_scaf_55542	intron	4888	7816
v1_uce-3241	1977	Bpl_scaf_50079	1119	1977	193706	192848	859	99.767	0	Bpl_scaf_50079	intron	193236	195959
v1_uce-3241	1977	Bpl_scaf_31501	859	925	679302	679367	68	86.765	3.1e-10	Bpl_scaf_31501	intron	675840	683337
v1_uce-3241	1977	Bpl_scaf_31501	863	927	2236258	2236322	68	86.765	1.12e-09	Bpl_scaf_31501	intron	2236193	2237320
v1_uce-3241	1977	Bpl_scaf_19764	867	934	80123	80056	68	83.824	5.19e-08	Bpl_scaf_19764	intron	77929	80211
v1_uce-3241	1977	Bpl_scaf_2274	876	1093	96360	96122	239	85.356	6.25e-57	Bpl_scaf_2274	intron	95037	97103
v1_uce-3242	2560	Bpl_scaf_31252	1448	1669	475990	475758	233	93.991	2.78e-91	Bpl_scaf_31252	intron	475681	477172
v1_uce-3242	2560	Bpl_scaf_31501	1450	1669	1342221	1341994	233	89.27	2.86e-71	Bpl_scaf_31501	intergenic_region	1329607	1371773
v1_uce-3243	2493	Bpl_scaf_56065	1	1458	43177	41739	1459	95.408	0	Bpl_scaf_56065	five_prime_cis_splice_site	42955	42956
v1_uce-3243	2493	Bpl_scaf_10139	1085	1457	378500	378127	380	84.474	2.08e-97	Bpl_scaf_10139	intergenic_region	360834	389252
v1_uce-3243	2493	Bpl_scaf_31501	1084	1456	1085905	1085534	378	84.392	7.47e-97	Bpl_scaf_31501	intergenic_region	1078809	1086282
v1_uce-3243	2493	Bpl_scaf_9015	1086	1458	258655	258288	374	90.374	4.25e-134	Bpl_scaf_9015	intergenic_region	258156	274557
v1_uce-3261	1745	Bpl_scaf_64300	1	338	99428	99089	340	97.353	4.75e-162	Bpl_scaf_64300	intron	98758	99716
v1_uce-3272	2551	Bpl_scaf_7524	580	1438	479970	479170	863	89.224	0	Bpl_scaf_7524	five_prime_cis_splice_site	479840	479841
v1_uce-3272	2551	Bpl_scaf_14738	1058	1628	200260	200828	577	84.402	3.27e-155	Bpl_scaf_14738	intergenic_region	19744	323524
v1_uce-3272	2551	Bpl_scaf_35487	1283	2323	293226	292184	1045	97.129	0	Bpl_scaf_35487	intron	292731	293960
v1_uce-3278	1858	Bpl_scaf_30925	1025	1858	124834	125667	834	98.201	0	Bpl_scaf_30925	intergenic_region	120291	130060
v1_uce-3278	1858	Bpl_scaf_3643	722	968	1117837	1118077	252	89.683	7.33e-81	Bpl_scaf_3643	intergenic_region	1100317	1196613
v1_uce-3281	2249	Bpl_scaf_24966	1453	2249	162941	162151	798	95.99	0	Bpl_scaf_24966	intergenic_region	107403	266657
v1_uce-3281	2249	Bpl_scaf_37774	1454	2249	28074	28866	797	96.612	0	Bpl_scaf_37774	intron	27281	32577
v1_uce-3282	2068	Bpl_scaf_63690	173	317	452015	451872	146	91.781	1.43e-48	Bpl_scaf_63690	intron	451645	452484
v1_uce-3283	2436	Bpl_scaf_38703	1243	2436	466987	465797	1209	94.706	0	Bpl_scaf_38703	intron	463735	468630
v1_uce-3283	2436	Bpl_scaf_52660	1242	2436	334803	333610	1195	98.494	0	Bpl_scaf_52660	intergenic_region	322732	337209
v1_uce-3283	2436	Bpl_scaf_10728	1249	2436	84850	83664	1190	97.731	0	Bpl_scaf_10728	intergenic_region	71860	101923
v1_uce-3283	2436	Bpl_scaf_56638	1166	2436	58541	59812	1272	97.642	0	Bpl_scaf_56638	intron	57369	60880
v1_uce-3287	2914	Bpl_scaf_53108	1	1531	276992	275461	1532	99.674	0	Bpl_scaf_53108	intron	276494	280860
v1_uce-3287	2914	Bpl_scaf_61711	1725	2067	103246	103588	343	95.335	2.25e-152	Bpl_scaf_61711	intron	102872	104601
v1_uce-3287	2914	Bpl_scaf_52304	1726	2068	12325	11983	343	97.959	2.2e-167	Bpl_scaf_52304	intron	10701	12461
v1_uce-3287	2914	Bpl_scaf_7408	1727	2067	256204	255864	341	98.24	6.13e-168	Bpl_scaf_7408	intergenic_region	234431	260723
v1_uce-3298	1592	Bpl_scaf_31673	515	620	241719	241831	113	90.265	6.72e-31	Bpl_scaf_31673	intron	238953	241939
v1_uce-3298	1592	Bpl_scaf_57017	432	620	195509	195703	200	84.5	1.1e-43	Bpl_scaf_57017	intron	194715	196509
v1_uce-3299	2431	Bpl_scaf_22825	617	652	541450	541415	36	97.222	8.27e-07	Bpl_scaf_22825	intron	539771	547784
v1_uce-33	2215	Bpl_scaf_17888	1	1108	203900	202793	1108	99.007	0	Bpl_scaf_17888	intron	202683	205037
v1_uce-33	2215	Bpl_scaf_8630	1106	2215	84914	83806	1110	99.73	0	Bpl_scaf_8630	intron	84639	85654
v1_uce-3316	2171	Bpl_scaf_29674	454	2171	408790	407070	1721	99.012	0	Bpl_scaf_29674	intron	408101	409918
v1_uce-3316	2171	Bpl_scaf_34879	1	784	396579	397360	795	95.346	0	Bpl_scaf_34879	intron	396156	398263
v1_uce-3319	2402	Bpl_scaf_27729	1	1635	18689	17055	1636	97.494	0	Bpl_scaf_27729	intron	17164	28902
v1_uce-3334	2069	Bpl_scaf_31501	1	779	2170861	2170083	779	99.358	0	Bpl_scaf_31501	five_prime_cis_splice_site	2170563	2170564
v1_uce-3334	2069	Bpl_scaf_21389	4	101	100145	100050	98	89.796	8.84e-26	Bpl_scaf_21389	intron	93833	100533
v1_uce-3334	2069	Bpl_scaf_40426	738	1689	6798	5846	953	98.951	0	Bpl_scaf_40426	exon	6331	6553
v1_uce-3336	1805	Bpl_scaf_38134	1479	1535	934737	934681	58	93.103	1.31e-13	Bpl_scaf_38134	intron	934371	937248
v1_uce-3338	3393	Bpl_scaf_50280	839	3249	4961	2549	2413	99.213	0	Bpl_scaf_50280	intron	4200	7832
v1_uce-3338	3393	Bpl_scaf_44851	2900	3393	10858	10385	495	91.313	0	Bpl_scaf_44851	intron	9906	10871
v1_uce-3338	3393	Bpl_scaf_64136	2901	3249	93630	93950	350	86	7.95e-93	Bpl_scaf_64136	intron	93338	95196
v1_uce-3344	1746	Bpl_scaf_13236	806	1066	541140	540880	261	98.084	2.32e-125	Bpl_scaf_13236	intergenic_region	540287	573575
v1_uce-3344	1746	Bpl_scaf_31501	815	1063	1340961	1341221	261	92.72	1.12e-98	Bpl_scaf_31501	intergenic_region	1329607	1371773
v1_uce-3344	1746	Bpl_scaf_31501	816	1746	2120209	2119267	943	97.773	0	Bpl_scaf_31501	intron	2119719	2121159
v1_uce-3344	1746	Bpl_scaf_41288	814	1066	358607	358355	253	99.209	6.46e-126	Bpl_scaf_41288	intron	358097	361145
v1_uce-3345	1591	Bpl_scaf_31501	800	1116	595709	596021	323	80.495	1.08e-58	Bpl_scaf_31501	intergenic_region	576734	630771
v1_uce-3345	1591	Bpl_scaf_48198	964	1437	157443	156964	485	85.773	9.62e-139	Bpl_scaf_48198	intergenic_region	46957	183380
v1_uce-3345	1591	Bpl_scaf_11851	1156	1410	186458	186204	266	81.203	5.09e-47	Bpl_scaf_11851	intron	186004	192278
v1_uce-3345	1591	Bpl_scaf_31501	1164	1417	1530163	1530427	266	85.338	1.37e-67	Bpl_scaf_31501	intergenic_region	1412265	1554100
v1_uce-3345	1591	Bpl_scaf_15953	1202	1591	6960	7349	390	95.128	9.16e-174	Bpl_scaf_15953	intron	3642	9820
v1_uce-335	2212	Bpl_scaf_43836	58	1339	16326	17615	1296	95.139	0	Bpl_scaf_43836	intron	14429	17729
v1_uce-3352	3562	Bpl_scaf_20858	1182	2216	68676	67638	1040	95.481	0	Bpl_scaf_20858	intron	66483	69198
v1_uce-3353	3912	Bpl_scaf_58120	396	2141	72391	70648	1750	97.257	0	Bpl_scaf_58120	intergenic_region	61432	123633
v1_uce-3353	3912	Bpl_scaf_43775	3	403	171743	171346	402	92.04	1.08e-156	Bpl_scaf_43775	intron	169877	180538
v1_uce-3353	3912	Bpl_scaf_10487	4	502	544522	544027	502	93.825	0	Bpl_scaf_10487	intron	542261	545481
v1_uce-3353	3912	Bpl_scaf_32347	2127	3912	233596	231811	1786	99.776	0	Bpl_scaf_32347	five_prime_cis_splice_site	232943	232944
v1_uce-3357	3219	Bpl_scaf_30925	1	1658	231637	229987	1658	98.794	0	Bpl_scaf_30925	intron	230777	231665
v1_uce-3357	3219	Bpl_scaf_38088	1900	2083	37622	37430	194	88.144	1.71e-54	Bpl_scaf_38088	intron	34560	40279
v1_uce-3358	2226	Bpl_scaf_50835	1	169	178389	178556	172	91.86	1.52e-58	Bpl_scaf_50835	intron	177453	187499
v1_uce-3358	2226	Bpl_scaf_48262	196	305	225399	225510	113	89.381	3.4e-30	Bpl_scaf_48262	intergenic_region	224033	260344
v1_uce-336	2330	Bpl_scaf_57484	379	687	1504002	1504311	311	85.531	3.29e-85	Bpl_scaf_57484	intron	1502856	1506025
v1_uce-336	2330	Bpl_scaf_32399	388	687	345020	345320	301	87.708	1.51e-93	Bpl_scaf_32399	intron	344837	346281
v1_uce-3368	2636	Bpl_scaf_24466	1151	1275	899750	899873	125	95.2	2.36e-47	Bpl_scaf_24466	intron	899194	899981
v1_uce-3368	2636	Bpl_scaf_43277	1170	1275	283379	283484	106	89.623	5.22e-29	Bpl_scaf_43277	intron	282885	283948
v1_uce-338	3087	Bpl_scaf_17407	251	2110	561826	563676	1869	95.292	0	Bpl_scaf_17407	intergenic_region	517899	591135
v1_uce-338	3087	Bpl_scaf_54665	588	2110	839522	841051	1533	95.629	0	Bpl_scaf_54665	intergenic_region	591602	854414
v1_uce-3389	5278	Bpl_scaf_19835	1384	5069	96443	100108	3687	96.637	0	Bpl_scaf_19835	intron	93909	111937
v1_uce-339	2272	Bpl_scaf_96	989	2243	358770	357513	1258	98.967	0	Bpl_scaf_96	five_prime_cis_splice_site	358548	358549
v1_uce-3393	2166	Bpl_scaf_44510	1182	1368	156576	156758	189	80.423	1.19e-29	Bpl_scaf_44510	intergenic_region	142696	236540
v1_uce-3393	2166	Bpl_scaf_36735	1	71	120155	120222	71	90.141	3.38e-15	Bpl_scaf_36735	intron	119673	120614
v1_uce-3407	2515	Bpl_scaf_30175	1	1371	263980	262609	1372	98.761	0	Bpl_scaf_30175	intron	260334	267176
v1_uce-3407	2515	Bpl_scaf_7664	1284	2515	28906	27675	1232	98.945	0	Bpl_scaf_7664	five_prime_cis_splice_site	28355	28356
v1_uce-3421	2193	Bpl_scaf_11586	634	885	1447981	1447726	258	81.008	5.45e-48	Bpl_scaf_11586	intergenic_region	1430598	1489923
v1_uce-3421	2193	Bpl_scaf_38703	639	882	173338	173573	246	81.301	3.28e-45	Bpl_scaf_38703	intron	172100	173753
v1_uce-3429	2234	Bpl_scaf_48232	1	1731	315564	313833	1732	99.538	0	Bpl_scaf_48232	intron	315384	316340
v1_uce-3429	2234	Bpl_scaf_64124	1781	1913	110885	110752	137	90.511	9.36e-41	Bpl_scaf_64124	intron	108971	111035
v1_uce-3429	2234	Bpl_scaf_10277	1794	1913	40399	40516	120	93.333	2.6e-41	Bpl_scaf_10277	intron	38091	47445
v1_uce-3431	1920	Bpl_scaf_48232	1	1620	306174	304556	1620	99.691	0	Bpl_scaf_48232	intron	306120	306789
v1_uce-3431	1920	Bpl_scaf_8329	1547	1617	727350	727279	72	94.444	2.29e-21	Bpl_scaf_8329	intergenic_region	678382	741178
v1_uce-3432	3114	Bpl_scaf_48232	1	1080	279051	277972	1080	98.796	0	Bpl_scaf_48232	intergenic_region	255453	305206
v1_uce-3432	3114	Bpl_scaf_24343	1464	2262	91019	90221	810	92.222	0	Bpl_scaf_24343	intron	89629	91107
v1_uce-3432	3114	Bpl_scaf_16054	1465	2262	118270	117477	802	91.272	0	Bpl_scaf_16054	intron	117091	118874
v1_uce-3434	2754	Bpl_scaf_48232	1	1652	248991	247343	1652	99.274	0	Bpl_scaf_48232	intron	248819	250055
v1_uce-3434	2754	Bpl_scaf_56674	1269	1351	600683	600601	83	95.181	7.06e-28	Bpl_scaf_56674	intron	600403	603273
v1_uce-3434	2754	Bpl_scaf_18613	1531	1638	980922	981021	109	83.486	3.33e-16	Bpl_scaf_18613	intergenic_region	968100	1009524
v1_uce-3435	2472	Bpl_scaf_48232	1	2250	245284	243001	2286	97.025	0	Bpl_scaf_48232	intron	245231	246513
v1_uce-3435	2472	Bpl_scaf_38338	2301	2472	523892	523721	172	94.186	2.15e-67	Bpl_scaf_38338	intron	522904	525222
v1_uce-3435	2472	Bpl_scaf_6036	2303	2472	83465	83634	170	89.412	6.1e-53	Bpl_scaf_6036	intron	80500	84452
v1_uce-3437	3419	Bpl_scaf_62771	1593	3419	11057	12911	1859	94.029	0	Bpl_scaf_62771	intron	10538	14780
v1_uce-3439	1656	Bpl_scaf_7642	1	1085	193049	191967	1085	98.433	0	Bpl_scaf_7642	five_prime_cis_splice_site	192493	192494
v1_uce-3447	2380	Bpl_scaf_20952	930	1221	576241	575951	293	86.348	1.57e-83	Bpl_scaf_20952	intergenic_region	509850	579994
v1_uce-3451	2495	Bpl_scaf_25983	1596	2495	278362	277459	905	96.022	0	Bpl_scaf_25983	intron	276391	281084
v1_uce-3452	4267	Bpl_scaf_24996	420	660	477336	477099	245	85.306	4.86e-61	Bpl_scaf_24996	intergenic_region	468912	477714
v1_uce-3452	4267	Bpl_scaf_64136	435	670	513019	512783	245	82.041	4.96e-46	Bpl_scaf_64136	intergenic_region	498027	650974
v1_uce-3452	4267	Bpl_scaf_64136	430	680	860541	860799	266	82.331	1.37e-51	Bpl_scaf_64136	intron	859785	862194
v1_uce-3456	3019	Bpl_scaf_3428	1479	2388	423494	424412	927	91.909	0	Bpl_scaf_3428	intergenic_region	420856	427936
v1_uce-3456	3019	Bpl_scaf_30118	1485	2390	105883	106793	915	92.022	0	Bpl_scaf_30118	intron	105248	110065
v1_uce-3457	4216	Bpl_scaf_39709	2002	2900	1788	2685	899	96.774	0	Bpl_scaf_39709	intron	1610	4578
v1_uce-3457	4216	Bpl_scaf_23798	2005	2900	98458	99355	898	96.659	0	Bpl_scaf_23798	intron	96598	105189
v1_uce-3460	1221	Bpl_scaf_15945	107	803	41912	41213	704	97.301	0	Bpl_scaf_15945	intron	41371	45218
v1_uce-3460	1221	Bpl_scaf_17051	323	579	1327276	1327005	273	87.179	1.03e-77	Bpl_scaf_17051	intergenic_region	1313580	1332169
v1_uce-3465	1755	Bpl_scaf_20595	1	1755	108555	106801	1755	99.772	0	Bpl_scaf_20595	five_prime_cis_splice_site	107909	107910
v1_uce-3465	1755	Bpl_scaf_24314	9	128	475500	475627	128	89.062	3.43e-34	Bpl_scaf_24314	intron	475034	476376
v1_uce-3469	3031	Bpl_scaf_23676	1	477	138187	138663	477	99.161	0	Bpl_scaf_23676	intron	136523	138998
v1_uce-3469	3031	Bpl_scaf_25983	1230	1505	246923	246664	279	84.588	1.23e-65	Bpl_scaf_25983	intergenic_region	239410	276320
v1_uce-3469	3031	Bpl_scaf_25983	249	3031	283771	280990	2800	97.214	0	Bpl_scaf_25983	five_prime_cis_splice_site	283161	283162
v1_uce-3469	3031	Bpl_scaf_20847	1236	1528	540886	540597	293	92.833	4.12e-115	Bpl_scaf_20847	intron	538550	543170
v1_uce-3469	3031	Bpl_scaf_21389	1234	1505	152313	152036	279	89.247	3.3e-91	Bpl_scaf_21389	intron	151706	153466
v1_uce-3472	3395	Bpl_scaf_36595	1	1398	671946	670548	1402	98.217	0	Bpl_scaf_36595	intergenic_region	671222	674674
v1_uce-3477	4104	Bpl_scaf_5489	53	1655	114839	113236	1604	99.065	0	Bpl_scaf_5489	intron	114210	116188
v1_uce-3479	1925	Bpl_scaf_58215	1	214	173879	174091	214	90.187	5.96e-72	Bpl_scaf_58215	intergenic_region	173537	188200
v1_uce-3489	2768	Bpl_scaf_17778	1294	1416	394122	394244	123	99.187	4.09e-55	Bpl_scaf_17778	intron	392624	396600
v1_uce-3489	2768	Bpl_scaf_17778	2475	2554	397781	397859	80	90	5.56e-19	Bpl_scaf_17778	intron	397658	398169
v1_uce-3489	2768	Bpl_scaf_17778	2483	2584	397733	397834	102	89.216	9.17e-27	Bpl_scaf_17778	intron	397658	398169
v1_uce-3490	5145	Bpl_scaf_11586	2301	4666	1230978	1233345	2369	98.649	0	Bpl_scaf_11586	intergenic_region	1142490	1293487
v1_uce-3490	5145	Bpl_scaf_3222	2293	4674	69384	71769	2387	98.408	0	Bpl_scaf_3222	intergenic_region	48327	77110
v1_uce-3490	5145	Bpl_scaf_4116	2297	4666	613685	616059	2375	98.4	0	Bpl_scaf_4116	intergenic_region	580525	651652
v1_uce-3494	2491	Bpl_scaf_31501	699	2491	932190	930381	1814	95.314	0	Bpl_scaf_31501	intergenic_region	918849	1036950
v1_uce-3494	2491	Bpl_scaf_25973	1275	2316	1085076	1086121	1047	95.893	0	Bpl_scaf_25973	intron	1083225	1092354
v1_uce-3494	2491	Bpl_scaf_61230	693	826	768261	768126	136	94.853	7.96e-52	Bpl_scaf_61230	intron	767189	776502
v1_uce-3495	3475	Bpl_scaf_23816	1	1727	181570	179845	1727	99.653	0	Bpl_scaf_23816	five_prime_cis_splice_site	181217	181218
v1_uce-3495	3475	Bpl_scaf_42954	1087	2444	490645	491999	1367	97.366	0	Bpl_scaf_42954	intron	489818	492973
v1_uce-3495	3475	Bpl_scaf_28676	1727	3070	168847	167507	1344	99.107	0	Bpl_scaf_28676	five_prime_cis_splice_site	167815	167816
v1_uce-3496	1979	Bpl_scaf_9451	269	502	358792	359028	237	87.342	3.69e-69	Bpl_scaf_9451	intron	358327	360754
v1_uce-3496	1979	Bpl_scaf_2601	274	507	121436	121199	238	80.672	4.94e-43	Bpl_scaf_2601	intergenic_region	79734	257326
v1_uce-3496	1979	Bpl_scaf_60762	266	507	128437	128192	246	86.992	7.93e-71	Bpl_scaf_60762	intron	124236	128796
v1_uce-3496	1979	Bpl_scaf_26355	267	498	76042	76277	236	83.051	6.31e-52	Bpl_scaf_26355	intron	75390	76362
v1_uce-3496	1979	Bpl_scaf_9451	273	504	316847	317081	236	86.864	2.22e-66	Bpl_scaf_9451	intron	316770	318125
v1_uce-3499	2452	Bpl_scaf_3829	1	1540	566650	565086	1566	97.318	0	Bpl_scaf_3829	five_prime_cis_splice_site	565959	565960
v1_uce-3499	2452	Bpl_scaf_48198	844	1590	1692014	1692760	759	93.149	0	Bpl_scaf_48198	intergenic_region	1651816	1736835
v1_uce-3499	2452	Bpl_scaf_59540	847	1188	171927	171578	356	83.427	2.09e-82	Bpl_scaf_59540	intergenic_region	157201	222891
v1_uce-3499	2452	Bpl_scaf_817	2313	2413	383025	383125	104	89.423	2.92e-26	Bpl_scaf_817	intron	381722	387453
v1_uce-35	2732	Bpl_scaf_35206	1087	2732	354161	352515	1647	99.15	0	Bpl_scaf_35206	intron	353459	357249
v1_uce-35	2732	Bpl_scaf_39674	1088	1334	258790	259038	250	92	6.38e-93	Bpl_scaf_39674	intron	258419	259490
v1_uce-35	2732	Bpl_scaf_35206	1090	1343	732901	733150	256	84.375	8.62e-62	Bpl_scaf_35206	intron	732806	733822
v1_uce-35	2732	Bpl_scaf_44217	1094	1344	174216	173961	256	87.5	1.09e-75	Bpl_scaf_44217	intron	173881	175128
v1_uce-350	2192	Bpl_scaf_30260	1	1361	272540	273900	1362	98.678	0	Bpl_scaf_30260	intron	272458	274562
v1_uce-350	2192	Bpl_scaf_54972	1101	1792	345834	346527	702	94.302	0	Bpl_scaf_54972	intergenic_region	311950	353385
v1_uce-3500	1932	Bpl_scaf_3829	802	1685	546939	546057	884	99.434	0	Bpl_scaf_3829	five_prime_cis_splice_site	546873	546874
v1_uce-3500	1932	Bpl_scaf_59079	464	744	1129744	1130011	282	82.624	3.65e-59	Bpl_scaf_59079	intron	1129725	1130934
v1_uce-3500	1932	Bpl_scaf_44217	481	742	106646	106918	274	83.942	1.3e-63	Bpl_scaf_44217	intergenic_region	40109	113196
v1_uce-3500	1932	Bpl_scaf_59079	475	723	1630974	1631215	249	85.944	2.17e-66	Bpl_scaf_59079	intron	1630661	1631569
v1_uce-3500	1932	Bpl_scaf_34526	485	732	114793	115036	249	86.747	2.78e-70	Bpl_scaf_34526	intron	114654	116124
v1_uce-3502	1840	Bpl_scaf_3829	1	1437	537973	536535	1440	98.194	0	Bpl_scaf_3829	five_prime_cis_splice_site	537476	537477
v1_uce-3502	1840	Bpl_scaf_20086	1341	1823	272309	271825	485	95.464	0	Bpl_scaf_20086	intergenic_region	150574	308226
v1_uce-3505	2936	Bpl_scaf_41040	93	390	2313	2611	299	91.973	5.16e-114	Bpl_scaf_41040	intron	2283	3543
v1_uce-3505	2936	Bpl_scaf_2348	1963	2166	152745	152537	213	81.221	3.45e-36	Bpl_scaf_2348	intron	152206	152893
v1_uce-3507	1153	Bpl_scaf_36159	85	161	712256	712175	82	81.707	1.08e-07	Bpl_scaf_36159	intron	709148	712295
v1_uce-3507	1153	Bpl_scaf_15294	1044	1141	396589	396686	98	83.673	1.37e-16	Bpl_scaf_15294	intron	395595	397253
v1_uce-351	2547	Bpl_scaf_14423	4	1738	48518	50253	1737	97.582	0	Bpl_scaf_14423	intergenic_region	38468	86038
v1_uce-3514	2181	Bpl_scaf_30030	1	1353	512225	510873	1353	99.926	0	Bpl_scaf_30030	three_prime_UTR	511985	514490
v1_uce-3514	2181	Bpl_scaf_64904	1347	2181	987839	988678	845	95.503	0	Bpl_scaf_64904	intron	985113	989898
v1_uce-3514	2181	Bpl_scaf_36689	1354	2181	665665	664824	850	94.235	0	Bpl_scaf_36689	intergenic_region	661478	706167
v1_uce-3514	2181	Bpl_scaf_56777	1351	2181	444435	445241	834	94.604	0	Bpl_scaf_56777	intergenic_region	420936	448271
v1_uce-3519	2242	Bpl_scaf_29183	1953	2016	166501	166565	65	87.692	9.8e-11	Bpl_scaf_29183	intron	165887	167325
v1_uce-3532	2002	Bpl_scaf_32357	227	457	144791	144572	233	87.983	6.25e-67	Bpl_scaf_32357	intergenic_region	142869	212571
v1_uce-3532	2002	Bpl_scaf_24122	232	458	80258	80482	230	87.826	1.74e-67	Bpl_scaf_24122	intron	79304	89268
v1_uce-3532	2002	Bpl_scaf_48072	233	458	90943	91157	227	88.546	1.74e-67	Bpl_scaf_48072	intergenic_region	76582	93310
v1_uce-3533	2720	Bpl_scaf_10622	1559	2720	115779	114617	1163	97.42	0	Bpl_scaf_10622	intron	106240	116121
v1_uce-3533	2720	Bpl_scaf_46542	396	644	14130	14381	252	84.127	1.11e-60	Bpl_scaf_46542	intron	14012	14490
v1_uce-3533	2720	Bpl_scaf_31349	398	643	252357	252605	252	81.746	5.24e-49	Bpl_scaf_31349	intergenic_region	241192	320133
v1_uce-3539	3243	Bpl_scaf_59079	677	3112	1241371	1243808	2438	98.441	0	Bpl_scaf_59079	intron	1241011	1244904
v1_uce-3539	3243	Bpl_scaf_30291	676	3118	1018921	1016484	2446	97.465	0	Bpl_scaf_30291	intron	1016101	1020305
v1_uce-3539	3243	Bpl_scaf_9015	678	3112	350538	348119	2441	97.87	0	Bpl_scaf_9015	three_prime_UTR	350335	350538
v1_uce-3544	2420	Bpl_scaf_53430	90	1430	549873	548522	1352	98.521	0	Bpl_scaf_53430	five_prime_cis_splice_site	549509	549510
v1_uce-3544	2420	Bpl_scaf_2581	1073	1405	333602	333937	339	89.971	1.96e-117	Bpl_scaf_2581	intron	333188	337049
v1_uce-3546	3845	Bpl_scaf_44217	3197	3461	328265	328528	266	89.098	1.17e-86	Bpl_scaf_44217	intron	326457	328589
v1_uce-3547	2901	Bpl_scaf_34501	26	1494	157892	159360	1469	100	0	Bpl_scaf_34501	intron	157662	159710
v1_uce-3547	2901	Bpl_scaf_19360	1609	2858	90175	88908	1285	93.619	0	Bpl_scaf_19360	intergenic_region	70456	98928
v1_uce-355	1231	Bpl_scaf_38703	107	280	69511	69336	176	94.886	4.89e-71	Bpl_scaf_38703	intron	69173	70206
v1_uce-355	1231	Bpl_scaf_37490	789	1151	784621	784998	379	82.058	4.82e-81	Bpl_scaf_37490	intergenic_region	774635	795563
v1_uce-3562	2883	Bpl_scaf_16474	1	1232	223461	222230	1232	98.782	0	Bpl_scaf_16474	three_prime_UTR	222972	223023
v1_uce-3562	2883	Bpl_scaf_52346	2643	2850	907989	907784	208	94.712	4.09e-85	Bpl_scaf_52346	intergenic_region	817211	961028
v1_uce-3562	2883	Bpl_scaf_49451	1522	1589	79316	79383	70	90	1.62e-14	Bpl_scaf_49451	intergenic_region	58831	110582
v1_uce-3562	2883	Bpl_scaf_30688	1026	2883	53592	51728	1868	97.591	0	Bpl_scaf_30688	five_prime_cis_splice_site	52881	52882
v1_uce-3563	2283	Bpl_scaf_16474	1	2283	208309	206030	2286	98.206	0	Bpl_scaf_16474	five_prime_cis_splice_site	208034	208035
v1_uce-3567	2863	Bpl_scaf_22854	812	2863	114671	112607	2065	98.499	0	Bpl_scaf_22854	intron	114034	116970
v1_uce-3567	2863	Bpl_scaf_45587	69	1177	517628	516532	1109	96.303	0	Bpl_scaf_45587	intron	514585	521754
v1_uce-3568	2005	Bpl_scaf_22854	1	1551	110832	109283	1552	99.613	0	Bpl_scaf_22854	intron	110788	112866
v1_uce-3568	2005	Bpl_scaf_45643	1485	1590	296587	296479	109	89.908	1.1e-29	Bpl_scaf_45643	intergenic_region	280318	297758
v1_uce-3568	2005	Bpl_scaf_63665	1498	1585	281563	281468	97	81.443	1.13e-09	Bpl_scaf_63665	intron	277206	281937
v1_uce-3568	2005	Bpl_scaf_31793	1872	2005	171820	171953	134	100	4.87e-63	Bpl_scaf_31793	intergenic_region	170010	347598
v1_uce-3570	2552	Bpl_scaf_1371	873	913	32275	32234	42	92.857	3.13e-06	Bpl_scaf_1371	intergenic_region	30439	45832
v1_uce-3570	2552	Bpl_scaf_38288	905	2455	274765	276324	1560	98.59	0	Bpl_scaf_38288	intergenic_region	259222	304269
v1_uce-3570	2552	Bpl_scaf_38288	2512	2552	426756	426796	41	97.561	1.44e-09	Bpl_scaf_38288	intergenic_region	419544	476379
v1_uce-3578	2515	Bpl_scaf_40355	1009	2515	46762	45255	1508	99.138	0	Bpl_scaf_40355	intron	44137	51424
v1_uce-3578	2515	Bpl_scaf_53774	1010	2515	34474	32967	1508	99.204	0	Bpl_scaf_53774	intron	32550	34639
v1_uce-3578	2515	Bpl_scaf_2390	1011	2515	80502	78997	1506	99.203	0	Bpl_scaf_2390	intron	67700	82817
v1_uce-3580	3063	Bpl_scaf_47439	1607	1791	69414	69607	195	80.513	4.69e-30	Bpl_scaf_47439	intron	69329	70339
v1_uce-3580	3063	Bpl_scaf_43630	1	93	30421	30513	93	97.849	1e-36	Bpl_scaf_43630	intron	27481	30544
v1_uce-3580	3063	Bpl_scaf_60067	1601	1791	679644	679450	196	84.694	1.28e-45	Bpl_scaf_60067	intergenic_region	649567	686964
v1_uce-3580	3063	Bpl_scaf_47439	2727	2925	333128	332929	201	83.085	2.77e-42	Bpl_scaf_47439	intron	329132	334528
v1_uce-3585	2554	Bpl_scaf_16935	1	390	9848	10237	390	97.692	0	Bpl_scaf_16935	intron	8454	11148
v1_uce-3585	2554	Bpl_scaf_24314	152	421	557500	557238	271	82.288	2.91e-56	Bpl_scaf_24314	intergenic_region	545139	592509
v1_uce-3585	2554	Bpl_scaf_48197	167	425	332222	331977	259	81.467	1.77e-48	Bpl_scaf_48197	intron	331704	332519
v1_uce-359	5125	Bpl_scaf_48262	2459	3780	189528	188198	1333	94.824	0	Bpl_scaf_48262	intron	181323	190186
v1_uce-359	5125	Bpl_scaf_41703	2466	3783	224693	223369	1327	94.65	0	Bpl_scaf_41703	intron	223242	226196
v1_uce-3591	2808	Bpl_scaf_58122	1	1687	225724	224038	1688	99.408	0	Bpl_scaf_58122	exon	225666	225748
v1_uce-3591	2808	Bpl_scaf_58122	188	350	456906	456745	166	82.53	4.3e-30	Bpl_scaf_58122	intergenic_region	451434	457024
v1_uce-3591	2808	Bpl_scaf_5489	1769	1934	183984	183819	166	98.193	1.12e-75	Bpl_scaf_5489	intergenic_region	166800	184282
v1_uce-3591	2808	Bpl_scaf_58122	1770	1934	447055	446890	166	96.988	8.73e-72	Bpl_scaf_58122	intron	445139	451313
v1_uce-3591	2808	Bpl_scaf_64138	162	378	198254	198483	234	80.342	1.19e-35	Bpl_scaf_64138	intergenic_region	166360	296981
v1_uce-3591	2808	Bpl_scaf_34918	2612	2807	347256	347457	202	93.564	2.41e-77	Bpl_scaf_34918	intron	346373	347590
v1_uce-3594	2485	Bpl_scaf_4565	1666	2485	581255	580426	830	94.699	0	Bpl_scaf_4565	intron	575613	585147
v1_uce-3594	2485	Bpl_scaf_47967	1670	2485	124269	123454	821	95.006	0	Bpl_scaf_47967	intron	116425	125395
v1_uce-3595	2049	Bpl_scaf_17899	1439	2049	379712	380322	611	97.381	0	Bpl_scaf_17899	intron	379515	381147
v1_uce-3595	2049	Bpl_scaf_749	1	615	214265	213638	634	93.849	0	Bpl_scaf_749	intron	212998	214787
v1_uce-3595	2049	Bpl_scaf_25165	9	2049	134444	132397	2061	96.749	0	Bpl_scaf_25165	intron	133627	136230
v1_uce-3598	3628	Bpl_scaf_52671	1	2081	279230	277186	2085	96.115	0	Bpl_scaf_52671	intergenic_region	278892	285803
v1_uce-3598	3628	Bpl_scaf_50748	1658	2751	118420	117329	1097	95.989	0	Bpl_scaf_50748	intron	113185	120910
v1_uce-3598	3628	Bpl_scaf_31664	1543	1834	67062	67358	298	86.242	2.4e-83	Bpl_scaf_31664	intergenic_region	55006	119992
v1_uce-3599	2251	Bpl_scaf_17805	1417	1584	356936	356770	169	88.757	1.2e-49	Bpl_scaf_17805	intron	355691	360209
v1_uce-3599	2251	Bpl_scaf_31501	1422	1587	1756511	1756351	166	89.759	9.3e-51	Bpl_scaf_31501	intron	1755992	1757715
v1_uce-3599	2251	Bpl_scaf_61122	2050	2251	187204	187405	203	97.044	8.78e-91	Bpl_scaf_61122	intron	186910	189449
v1_uce-361	2800	Bpl_scaf_62418	2173	2621	227192	226742	451	96.896	0	Bpl_scaf_62418	intron	221196	232536
v1_uce-361	2800	Bpl_scaf_54513	2178	2621	540289	539841	449	96.214	0	Bpl_scaf_54513	intron	537434	542459
v1_uce-364	2596	Bpl_scaf_21432	1	1454	328625	330085	1477	95.531	0	Bpl_scaf_21432	intron	327956	330614
v1_uce-3642	2422	Bpl_scaf_43255	1781	2324	211976	211433	544	98.162	0	Bpl_scaf_43255	five_prime_cis_splice_site	211767	211768
v1_uce-3642	2422	Bpl_scaf_28868	2288	2422	8759	8625	135	100	1.64e-63	Bpl_scaf_28868	intron	8020	8890
v1_uce-3642	2422	Bpl_scaf_47429	2304	2364	495389	495329	62	87.097	4.93e-09	Bpl_scaf_47429	intron	494993	495815
v1_uce-3644	2012	Bpl_scaf_47429	644	904	597406	597666	262	84.351	2.92e-65	Bpl_scaf_47429	intron	595512	597775
v1_uce-3644	2012	Bpl_scaf_44217	648	905	113935	114191	258	86.434	4.82e-73	Bpl_scaf_44217	intron	113268	114585
v1_uce-3644	2012	Bpl_scaf_4648	649	905	9319	9576	258	90.698	2.18e-91	Bpl_scaf_4648	intergenic_region	2805	21837
v1_uce-3644	2012	Bpl_scaf_47429	651	905	380409	380663	258	82.171	1.38e-53	Bpl_scaf_47429	intergenic_region	373224	408063
v1_uce-3645	2678	Bpl_scaf_48197	1	1253	180542	179297	1254	97.927	0	Bpl_scaf_48197	five_prime_cis_splice_site	180067	180068
v1_uce-3651	2328	Bpl_scaf_3488	1	747	76638	77382	750	96.133	0	Bpl_scaf_3488	intergenic_region	74178	132211
v1_uce-3651	2328	Bpl_scaf_21658	909	2328	303117	304554	1438	97.983	0	Bpl_scaf_21658	intergenic_region	283139	306301
v1_uce-3659	2132	Bpl_scaf_47429	1	1109	103923	102812	1112	99.46	0	Bpl_scaf_47429	intron	103143	104199
v1_uce-3659	2132	Bpl_scaf_40583	1107	2132	746134	747159	1026	99.123	0	Bpl_scaf_40583	intron	745261	749530
v1_uce-3659	2132	Bpl_scaf_57724	1104	2132	54834	55862	1030	98.932	0	Bpl_scaf_57724	intron	54206	56336
v1_uce-3659	2132	Bpl_scaf_50870	1101	2132	275456	276487	1034	99.033	0	Bpl_scaf_50870	intron	273282	279576
v1_uce-3661	1331	Bpl_scaf_21160	265	1320	205697	204643	1069	96.913	0	Bpl_scaf_21160	five_prime_cis_splice_site	205361	205362
v1_uce-3661	1331	Bpl_scaf_50748	879	1331	166285	166730	456	82.456	6.52e-105	Bpl_scaf_50748	intron	165807	168027
v1_uce-3661	1331	Bpl_scaf_41450	997	1331	45579	45246	335	85.672	2.38e-94	Bpl_scaf_41450	intron	45068	48109
v1_uce-3663	4029	Bpl_scaf_21160	4	1360	198312	196956	1358	99.043	0	Bpl_scaf_21160	five_prime_cis_splice_site	197839	197840
v1_uce-3663	4029	Bpl_scaf_60067	2475	2756	1390112	1390394	286	94.056	1.18e-116	Bpl_scaf_60067	intron	1389764	1392330
v1_uce-3663	4029	Bpl_scaf_60067	2477	2756	249925	250206	282	95.39	9.06e-123	Bpl_scaf_60067	intron	249671	250587
v1_uce-3663	4029	Bpl_scaf_60067	2478	2757	877726	877450	282	93.617	9.18e-113	Bpl_scaf_60067	intron	877354	880048
v1_uce-3669	2969	Bpl_scaf_21160	1	2969	190690	187737	2969	99.057	0	Bpl_scaf_21160	five_prime_cis_splice_site	190474	190475
v1_uce-3669	2969	Bpl_scaf_55633	1347	1570	255179	254949	231	92.208	1.51e-84	Bpl_scaf_55633	intergenic_region	100476	326130
v1_uce-3669	2969	Bpl_scaf_10550	1345	1570	538334	538102	233	92.275	1.17e-85	Bpl_scaf_10550	intron	536268	542476
v1_uce-3669	2969	Bpl_scaf_33015	1346	1570	111693	111924	232	93.103	1.94e-88	Bpl_scaf_33015	intron	108563	114383
v1_uce-3671	1633	Bpl_scaf_21160	1	1425	187166	185742	1425	99.649	0	Bpl_scaf_21160	exon	187061	187241
v1_uce-3671	1633	Bpl_scaf_58832	1033	1207	82688	82860	178	80.337	5.37e-27	Bpl_scaf_58832	intron	82522	85013
v1_uce-3671	1633	Bpl_scaf_23650	1321	1633	149839	150147	313	93.291	1.68e-126	Bpl_scaf_23650	intergenic_region	134665	176934
v1_uce-3672	953	Bpl_scaf_20847	1	430	138683	138251	436	92.431	1.95e-173	Bpl_scaf_20847	intergenic_region	134363	146513
v1_uce-3672	953	Bpl_scaf_21160	183	953	185637	184867	772	98.316	0	Bpl_scaf_21160	five_prime_cis_splice_site	185131	185132
v1_uce-3674	3123	Bpl_scaf_43823	1	1497	152244	150797	1499	93.796	0	Bpl_scaf_43823	intergenic_region	87353	177827
v1_uce-3674	3123	Bpl_scaf_30786	1080	1586	435811	435309	513	90.643	0	Bpl_scaf_30786	intron	430884	435984
v1_uce-3674	3123	Bpl_scaf_21160	1946	3060	182433	181342	1117	96.419	0	Bpl_scaf_21160	five_prime_cis_splice_site	182423	182424
v1_uce-3674	3123	Bpl_scaf_25972	1089	1586	632109	631602	508	90.551	0	Bpl_scaf_25972	intron	631159	632578
v1_uce-3681	2832	Bpl_scaf_35877	1	1278	434257	432973	1285	98.677	0	Bpl_scaf_35877	intergenic_region	332320	443617
v1_uce-3681	2832	Bpl_scaf_15166	1108	1913	170717	171511	807	92.813	0	Bpl_scaf_15166	intron	170634	172965
v1_uce-3682	2535	Bpl_scaf_21160	244	1094	145138	144289	851	99.295	0	Bpl_scaf_21160	five_prime_cis_splice_site	144888	144889
v1_uce-3688	2423	Bpl_scaf_30030	184	2423	656014	653783	2240	99.375	0	Bpl_scaf_30030	five_prime_cis_splice_site	655374	655375
v1_uce-3688	2423	Bpl_scaf_28622	451	814	136569	136922	364	84.066	2.63e-91	Bpl_scaf_28622	intergenic_region	27590	137677
v1_uce-3688	2423	Bpl_scaf_5428	453	819	1068719	1068359	370	86.757	4.28e-109	Bpl_scaf_5428	intron	1067617	1070604
v1_uce-3689	1893	Bpl_scaf_30030	1	1893	654679	652787	1893	99.842	0	Bpl_scaf_30030	five_prime_cis_splice_site	654370	654371
v1_uce-3689	1893	Bpl_scaf_35496	1689	1743	50864	50810	55	96.364	8.19e-16	Bpl_scaf_35496	intron	50403	51239
v1_uce-3694	2275	Bpl_scaf_30030	1	2275	638080	635806	2275	98.813	0	Bpl_scaf_30030	five_prime_cis_splice_site	637158	637159
v1_uce-3694	2275	Bpl_scaf_57484	273	495	1554404	1554182	224	80.357	4.43e-39	Bpl_scaf_57484	intergenic_region	1545303	1617821
v1_uce-3694	2275	Bpl_scaf_53568	1304	1465	255056	254895	162	91.975	7.21e-57	Bpl_scaf_53568	intron	254839	255650
v1_uce-3694	2275	Bpl_scaf_1581	2133	2275	243602	243744	143	100	5.49e-68	Bpl_scaf_1581	intron	241450	245874
v1_uce-3695	2266	Bpl_scaf_63657	1	2242	344958	342712	2247	99.466	0	Bpl_scaf_63657	five_prime_cis_splice_site	344801	344802
v1_uce-3695	2266	Bpl_scaf_14490	1803	2034	703462	703700	240	80.417	9.49e-41	Bpl_scaf_14490	intron	703170	719184
v1_uce-3695	2266	Bpl_scaf_1750	2061	2231	85104	85276	173	97.11	9.03e-76	Bpl_scaf_1750	intron	82907	86628
v1_uce-3707	2342	Bpl_scaf_20339	467	2342	129389	127490	1901	97.528	0	Bpl_scaf_20339	intergenic_region	128585	135079
v1_uce-3707	2342	Bpl_scaf_63096	2208	2285	391764	391690	79	84.81	1.02e-10	Bpl_scaf_63096	intron	384911	393139
v1_uce-3709	3453	Bpl_scaf_58266	1	1302	1213499	1214800	1302	99.539	0	Bpl_scaf_58266	intergenic_region	1172888	1216151
v1_uce-3709	3453	Bpl_scaf_20231	1510	3108	116848	115259	1601	96.502	0	Bpl_scaf_20231	five_prime_cis_splice_site	116196	116197
v1_uce-3709	3453	Bpl_scaf_58266	2319	2455	533280	533159	138	81.159	1.16e-16	Bpl_scaf_58266	intergenic_region	431138	549058
v1_uce-3709	3453	Bpl_scaf_58266	2326	2463	1506907	1506771	138	89.13	1.88e-39	Bpl_scaf_58266	intergenic_region	1493612	1510473
v1_uce-3709	3453	Bpl_scaf_20231	2327	2464	355489	355623	138	86.957	6.81e-34	Bpl_scaf_20231	intron	355381	356308
v1_uce-3709	3453	Bpl_scaf_58266	2412	2549	194944	194815	138	82.609	8.93e-23	Bpl_scaf_58266	intron	193986	196456
v1_uce-3724	2340	Bpl_scaf_44427	1	296	20829	20536	296	97.297	3.96e-139	Bpl_scaf_44427	intergenic_region	14635	46542
v1_uce-3725	1853	Bpl_scaf_9545	1	232	280378	280621	248	91.129	3.38e-84	Bpl_scaf_9545	intergenic_region	264427	307033
v1_uce-3730	2080	Bpl_scaf_49279	318	667	426584	426936	353	86.686	2.85e-105	Bpl_scaf_49279	intergenic_region	232904	441617
v1_uce-3730	2080	Bpl_scaf_17778	426	2075	101385	99748	1652	97.276	0	Bpl_scaf_17778	intron	100906	102584
v1_uce-3733	1384	Bpl_scaf_17778	433	930	69475	68990	501	95.21	0	Bpl_scaf_17778	intron	68955	69544
v1_uce-3733	1384	Bpl_scaf_61529	931	1384	267818	268280	463	93.521	0	Bpl_scaf_61529	intergenic_region	134860	291819
v1_uce-3734	1699	Bpl_scaf_17778	1	1699	69464	67781	1703	97.475	0	Bpl_scaf_17778	intron	68955	69544
v1_uce-3734	1699	Bpl_scaf_34737	4	213	205467	205676	211	88.626	2.46e-65	Bpl_scaf_34737	intron	205311	212071
v1_uce-3734	1699	Bpl_scaf_34737	2	213	222388	222178	213	82.629	3.27e-44	Bpl_scaf_34737	intron	221554	224017
v1_uce-3735	1701	Bpl_scaf_17778	1	1030	68014	66982	1033	99.71	0	Bpl_scaf_17778	intron	67382	68328
v1_uce-3735	1701	Bpl_scaf_45107	1041	1202	150593	150758	166	87.349	9.11e-45	Bpl_scaf_45107	intron	149567	151255
v1_uce-3739	4964	Bpl_scaf_3948	2	3068	82523	79457	3069	97.393	0	Bpl_scaf_3948	intron	77204	86694
v1_uce-3739	4964	Bpl_scaf_35206	1	2956	156679	159633	2956	98.207	0	Bpl_scaf_35206	intergenic_region	122755	205053
v1_uce-374	2491	Bpl_scaf_41679	490	813	59185	58865	330	87.273	2.08e-97	Bpl_scaf_41679	intergenic_region	53905	74237
v1_uce-374	2491	Bpl_scaf_24781	1285	1410	567470	567595	126	96.825	7.96e-52	Bpl_scaf_24781	intron	566370	567772
v1_uce-374	2491	Bpl_scaf_24781	1402	1494	563288	563379	93	92.473	6.37e-28	Bpl_scaf_24781	intron	562923	566284
v1_uce-374	2491	Bpl_scaf_24781	1473	1568	563217	563314	98	90.816	2.29e-27	Bpl_scaf_24781	intron	562923	566284
v1_uce-374	2491	Bpl_scaf_24781	2414	2491	567471	567548	78	97.436	1.77e-28	Bpl_scaf_24781	intron	566370	567772
v1_uce-3744	2869	Bpl_scaf_57424	1	1009	23344	22337	1009	98.91	0	Bpl_scaf_57424	five_prime_cis_splice_site	22980	22981
v1_uce-3744	2869	Bpl_scaf_17778	912	2201	56654	55364	1291	99.458	0	Bpl_scaf_17778	intron	55864	56746
v1_uce-3744	2869	Bpl_scaf_48198	2248	2869	911770	912399	631	95.246	0	Bpl_scaf_48198	intergenic_region	890087	933769
v1_uce-3744	2869	Bpl_scaf_49160	2249	2866	448484	449104	623	95.506	0	Bpl_scaf_49160	intron	447557	453295
v1_uce-3744	2869	Bpl_scaf_49167	2366	2441	50686	50761	77	83.117	5.85e-09	Bpl_scaf_49167	intron	47707	51921
v1_uce-3746	2799	Bpl_scaf_17778	1	1111	46028	44918	1111	99.01	0	Bpl_scaf_17778	intron	45973	48792
v1_uce-3746	2799	Bpl_scaf_12455	1118	2799	31435	29759	1683	98.039	0	Bpl_scaf_12455	intergenic_region	31026	32485
v1_uce-3746	2799	Bpl_scaf_45185	1260	2435	227211	226037	1176	97.619	0	Bpl_scaf_45185	exon	226805	227140
v1_uce-3748	2128	Bpl_scaf_17778	1	2128	29663	27532	2135	99.157	0	Bpl_scaf_17778	intron	29462	30355
v1_uce-3748	2128	Bpl_scaf_54816	363	552	133739	133935	198	85.859	4.09e-49	Bpl_scaf_54816	intron	133404	134767
v1_uce-3748	2128	Bpl_scaf_44723	364	504	124180	124321	142	91.549	6.84e-47	Bpl_scaf_44723	intron	122881	124478
v1_uce-3748	2128	Bpl_scaf_40568	366	544	18182	17997	186	87.634	2.44e-51	Bpl_scaf_40568	intron	16867	18303
v1_uce-3749	1811	Bpl_scaf_17778	1	1383	23348	21940	1411	97.094	0	Bpl_scaf_17778	intron	22480	23646
v1_uce-3749	1811	Bpl_scaf_17778	1111	1383	395400	395662	274	89.416	3.28e-89	Bpl_scaf_17778	intron	392624	396600
v1_uce-375	3174	Bpl_scaf_49180	1	2342	533286	530950	2344	98.464	0	Bpl_scaf_49180	intergenic_region	532464	545562
v1_uce-375	3174	Bpl_scaf_58176	2035	2402	49880	50258	379	86.016	2.62e-107	Bpl_scaf_58176	intron	49767	54914
v1_uce-3752	2790	Bpl_scaf_17778	1	2341	16292	13975	2343	97.994	0	Bpl_scaf_17778	intron	15824	16487
v1_uce-3752	2790	Bpl_scaf_53108	905	1133	600132	600360	230	87.826	5.22e-69	Bpl_scaf_53108	intergenic_region	597259	656792
v1_uce-3752	2790	Bpl_scaf_42247	901	1133	174372	174138	235	91.489	3.95e-85	Bpl_scaf_42247	intron	168356	174488
v1_uce-3752	2790	Bpl_scaf_4125	902	1133	207450	207683	235	85.532	3.17e-61	Bpl_scaf_4125	intron	206702	207792
v1_uce-3754	2159	Bpl_scaf_17778	1	2159	12795	10645	2161	98.889	0	Bpl_scaf_17778	intron	12240	14073
v1_uce-3754	2159	Bpl_scaf_49565	151	255	262387	262497	112	85.714	7.19e-22	Bpl_scaf_49565	intron	261952	263331
v1_uce-3754	2159	Bpl_scaf_53786	158	261	383375	383264	112	85.714	7.19e-22	Bpl_scaf_53786	intron	378458	391278
v1_uce-3764	4749	Bpl_scaf_52012	2016	4749	208880	206140	2744	97.886	0	Bpl_scaf_52012	intron	208872	209766
v1_uce-3764	4749	Bpl_scaf_11663	2868	3301	482685	482252	442	89.593	1.02e-152	Bpl_scaf_11663	intron	481398	486458
v1_uce-3764	4749	Bpl_scaf_43190	565	792	74516	74282	237	81.857	7.15e-45	Bpl_scaf_43190	intergenic_region	49481	74874
v1_uce-377	3639	Bpl_scaf_39117	2638	2853	160756	160974	219	91.781	6.73e-79	Bpl_scaf_39117	intergenic_region	159895	164111
v1_uce-3774	2127	Bpl_scaf_51682	1	1418	130830	132237	1419	97.604	0	Bpl_scaf_51682	intergenic_region	128819	150050
v1_uce-3774	2127	Bpl_scaf_60149	2	1418	157678	156260	1422	97.75	0	Bpl_scaf_60149	intergenic_region	137362	158703
v1_uce-3776	3193	Bpl_scaf_10145	1240	3193	243772	241806	1971	97.057	0	Bpl_scaf_10145	intron	243143	246110
v1_uce-3776	3193	Bpl_scaf_26411	579	3193	120600	117997	2629	96.272	0	Bpl_scaf_26411	intron	119331	123943
v1_uce-378	3633	Bpl_scaf_18613	878	1184	1615255	1614938	318	88.05	2.35e-98	Bpl_scaf_18613	intron	1614432	1617159
v1_uce-3780	3494	Bpl_scaf_52012	1	3058	215689	212632	3059	99.444	0	Bpl_scaf_52012	intron	215623	216321
v1_uce-3780	3494	Bpl_scaf_40583	3062	3494	646116	645687	442	93.213	7.26e-178	Bpl_scaf_40583	intergenic_region	628802	663973
v1_uce-3780	3494	Bpl_scaf_31643	3057	3494	101822	101389	446	93.498	0	Bpl_scaf_31643	intergenic_region	79831	116078
v1_uce-379	2089	Bpl_scaf_30472	1102	2089	46866	45879	991	98.688	0	Bpl_scaf_30472	intergenic_region	33162	87767
v1_uce-379	2089	Bpl_scaf_44323	1103	2089	596002	595014	991	98.486	0	Bpl_scaf_44323	intergenic_region	409191	596594
v1_uce-3791	2066	Bpl_scaf_24318	579	2066	114025	112539	1488	99.261	0	Bpl_scaf_24318	intergenic_region	113684	144583
v1_uce-3793	1898	Bpl_scaf_10700	1	1895	74201	72306	1900	97.789	0	Bpl_scaf_10700	intron	73818	74854
v1_uce-3793	1898	Bpl_scaf_10700	1462	1628	93340	93504	167	85.03	3.69e-39	Bpl_scaf_10700	intron	91584	94362
v1_uce-3793	1898	Bpl_scaf_1669	1464	1628	1565693	1565858	167	89.82	6.04e-52	Bpl_scaf_1669	intron	1565181	1565967
v1_uce-3794	3368	Bpl_scaf_46838	1	496	237206	237704	499	97.796	0	Bpl_scaf_46838	intron	236583	240710
v1_uce-3794	3368	Bpl_scaf_22863	513	3368	130623	127770	2857	99.58	0	Bpl_scaf_22863	intron	130317	135562
v1_uce-3795	1737	Bpl_scaf_5538	1	1137	2089770	2088637	1141	96.407	0	Bpl_scaf_5538	intergenic_region	1972767	2114262
v1_uce-3795	1737	Bpl_scaf_2714	752	1178	248771	248349	427	92.506	1.68e-171	Bpl_scaf_2714	intron	247932	249170
v1_uce-3795	1737	Bpl_scaf_22863	820	1358	114604	114068	539	95.362	0	Bpl_scaf_22863	intron	114011	115207
v1_uce-3796	4349	Bpl_scaf_47429	1	1289	367128	365837	1292	99.226	0	Bpl_scaf_47429	five_prime_cis_splice_site	367005	367006
v1_uce-3798	3302	Bpl_scaf_47429	130	3302	313537	310366	3174	99.118	0	Bpl_scaf_47429	intron	312649	314049
v1_uce-3798	3302	Bpl_scaf_14727	1230	1502	16176	16450	277	84.116	2.88e-67	Bpl_scaf_14727	intergenic_region	16125	27182
v1_uce-3800	1568	Bpl_scaf_14512	1	658	124486	125156	675	94.963	0	Bpl_scaf_14512	intron	123412	126315
v1_uce-3800	1568	Bpl_scaf_43140	333	657	166944	167272	329	96.049	9.35e-149	Bpl_scaf_43140	intergenic_region	154131	173146
v1_uce-3800	1568	Bpl_scaf_46836	338	638	34111	34409	301	97.342	4.38e-142	Bpl_scaf_46836	intron	33290	36192
v1_uce-3801	2272	Bpl_scaf_61432	309	1036	360500	359774	736	92.12	0	Bpl_scaf_61432	intron	357107	361012
v1_uce-3802	2084	Bpl_scaf_41078	1	1228	15106	13872	1239	96.287	0	Bpl_scaf_41078	intergenic_region	6409	18644
v1_uce-3803	3496	Bpl_scaf_33596	1	1644	123447	121807	1646	98.36	0	Bpl_scaf_33596	five_prime_cis_splice_site	123055	123056
v1_uce-3803	3496	Bpl_scaf_48337	695	1639	319404	318467	950	94.737	0	Bpl_scaf_48337	intron	318182	319604
v1_uce-3803	3496	Bpl_scaf_27591	1128	3496	284831	282457	2376	99.242	0	Bpl_scaf_27591	intergenic_region	231277	457534
v1_uce-3804	2156	Bpl_scaf_14543	1554	1924	253034	252671	371	88.14	3.75e-119	Bpl_scaf_14543	intron	251806	253923
v1_uce-3804	2156	Bpl_scaf_32347	1555	1923	118373	118008	378	82.54	1.83e-82	Bpl_scaf_32347	intergenic_region	111978	118880
v1_uce-3806	2324	Bpl_scaf_11586	1	1588	1379265	1377649	1620	95.988	0	Bpl_scaf_11586	intergenic_region	1339312	1379989
v1_uce-3806	2324	Bpl_scaf_21899	1214	1564	327118	327493	376	88.564	1.45e-118	Bpl_scaf_21899	intergenic_region	320850	328083
v1_uce-3806	2324	Bpl_scaf_46577	1230	2324	83225	84340	1121	93.666	0	Bpl_scaf_46577	intergenic_region	58979	148956
v1_uce-3806	2324	Bpl_scaf_11586	1235	1456	1267070	1267291	222	94.595	7.01e-92	Bpl_scaf_11586	intergenic_region	1142490	1293487
v1_uce-3806	2324	Bpl_scaf_20595	1883	2094	253685	253897	222	81.532	5.86e-38	Bpl_scaf_20595	intron	250805	253938
v1_uce-3813	2130	Bpl_scaf_47521	1	2130	107550	105420	2131	99.672	0	Bpl_scaf_47521	five_prime_cis_splice_site	107457	107458
v1_uce-3813	2130	Bpl_scaf_35899	4	53	12230	12181	50	100	2.57e-16	Bpl_scaf_35899	intron	11957	14341
v1_uce-3824	2731	Bpl_scaf_36689	1350	1750	254275	254696	422	91.232	3.5e-155	Bpl_scaf_36689	intergenic_region	193294	256075
v1_uce-3824	2731	Bpl_scaf_13797	1346	1753	76537	76953	417	94.005	9.47e-176	Bpl_scaf_13797	intergenic_region	42727	92925
v1_uce-3824	2731	Bpl_scaf_11334	1352	1747	354117	354508	397	94.962	4.4e-174	Bpl_scaf_11334	intron	353715	354824
v1_uce-3826	3457	Bpl_scaf_54265	1	1074	90982	92056	1081	98.057	0	Bpl_scaf_54265	intron	90753	93002
v1_uce-3826	3457	Bpl_scaf_29376	1648	3457	300474	298649	1827	96.825	0	Bpl_scaf_29376	five_prime_cis_splice_site	299754	299755
v1_uce-3840	1992	Bpl_scaf_41560	261	1992	160431	158707	1732	98.961	0	Bpl_scaf_41560	intron	160301	165628
v1_uce-3840	1992	Bpl_scaf_24542	3	350	105379	105737	360	83.056	4.7e-83	Bpl_scaf_24542	intron	104740	107032
v1_uce-3841	3160	Bpl_scaf_4786	1	796	794	1	796	98.618	0	Bpl_scaf_4786	five_prime_cis_splice_site	130	131
v1_uce-3841	3160	Bpl_scaf_56354	2148	3160	770965	771976	1013	99.21	0	Bpl_scaf_56354	intergenic_region	728650	797855
v1_uce-3847	1879	Bpl_scaf_48815	1	550	2691	3240	552	96.558	0	Bpl_scaf_48815	intron	1383	3700
v1_uce-3847	1879	Bpl_scaf_64008	398	1879	91808	93291	1484	97.844	0	Bpl_scaf_64008	intergenic_region	91604	95689
v1_uce-3847	1879	Bpl_scaf_4248	672	1006	79174	79506	340	80.294	1.64e-62	Bpl_scaf_4248	intron	77917	79588
v1_uce-3847	1879	Bpl_scaf_55688	651	1006	6071	6430	363	86.777	1.54e-107	Bpl_scaf_55688	intron	5952	6736
v1_uce-3848	2799	Bpl_scaf_24966	1	914	404808	405717	915	97.377	0	Bpl_scaf_24966	intergenic_region	338609	488168
v1_uce-3848	2799	Bpl_scaf_59088	1264	1575	322285	321975	312	93.59	6.23e-128	Bpl_scaf_59088	intron	321777	322519
v1_uce-3848	2799	Bpl_scaf_8329	1260	1584	878661	878338	325	92.615	1.73e-128	Bpl_scaf_8329	intron	877982	878744
v1_uce-3855	2649	Bpl_scaf_43856	1	248	137018	137265	248	97.581	2.78e-116	Bpl_scaf_43856	intron	134870	138763
v1_uce-3856	3813	Bpl_scaf_44166	3130	3225	275971	276065	97	81.443	4.66e-11	Bpl_scaf_44166	intergenic_region	221529	287826
v1_uce-3856	3813	Bpl_scaf_49115	3711	3807	413025	413121	97	97.938	7.47e-39	Bpl_scaf_49115	intron	407390	428262
v1_uce-386	3055	Bpl_scaf_62893	1	76	89191	89116	76	96.053	1.31e-25	Bpl_scaf_62893	intron	85557	91237
v1_uce-386	3055	Bpl_scaf_56753	2166	2436	351876	352145	279	81.362	9.78e-52	Bpl_scaf_56753	intron	349877	353135
v1_uce-386	3055	Bpl_scaf_17081	1024	3040	358832	360835	2031	95.716	0	Bpl_scaf_17081	intron	357994	361555
v1_uce-386	3055	Bpl_scaf_51481	834	2124	206916	208184	1301	94.543	0	Bpl_scaf_51481	intergenic_region	204668	228890
v1_uce-386	3055	Bpl_scaf_17553	2877	3055	46661	46478	185	89.189	1.26e-55	Bpl_scaf_17553	intron	38990	46685
v1_uce-3869	3949	Bpl_scaf_7524	839	2658	861926	860077	1851	95.57	0	Bpl_scaf_7524	five_prime_cis_splice_site	860402	860403
v1_uce-3869	3949	Bpl_scaf_21636	840	1831	142717	141706	1013	94.373	0	Bpl_scaf_21636	intergenic_region	18630	153121
v1_uce-3869	3949	Bpl_scaf_60067	2556	3949	726687	725294	1395	98.925	0	Bpl_scaf_60067	intron	726166	726760
v1_uce-387	2166	Bpl_scaf_59540	340	2166	173757	175592	1836	98.366	0	Bpl_scaf_59540	intergenic_region	157201	222891
v1_uce-387	2166	Bpl_scaf_57484	1	618	165554	166180	628	90.764	0	Bpl_scaf_57484	intergenic_region	160021	210662
v1_uce-3874	2370	Bpl_scaf_15516	1	2267	43130	40876	2278	97.278	0	Bpl_scaf_15516	three_prime_UTR	42628	43214
v1_uce-3874	2370	Bpl_scaf_15282	1486	2267	598395	599178	784	97.194	0	Bpl_scaf_15282	intergenic_region	590389	633532
v1_uce-3874	2370	Bpl_scaf_11586	1480	2267	77583	76796	788	97.208	0	Bpl_scaf_11586	intergenic_region	34507	84510
v1_uce-3874	2370	Bpl_scaf_15282	1601	1741	352297	352435	145	86.207	6.02e-33	Bpl_scaf_15282	intron	351844	352447
v1_uce-3881	1973	Bpl_scaf_54983	1	1584	236614	235031	1584	99.937	0	Bpl_scaf_54983	five_prime_cis_splice_site	236381	236382
v1_uce-3881	1973	Bpl_scaf_15294	1081	1180	299052	298946	108	81.481	1.85e-12	Bpl_scaf_15294	intron	298889	306823
v1_uce-3881	1973	Bpl_scaf_58266	1092	1193	1956052	1955951	102	93.137	1.39e-33	Bpl_scaf_58266	intron	1955795	1956461
v1_uce-3881	1973	Bpl_scaf_33250	1561	1970	777980	778389	410	99.512	0	Bpl_scaf_33250	exon	777276	780600
v1_uce-3882	2679	Bpl_scaf_54983	1	2679	229423	226745	2679	99.776	0	Bpl_scaf_54983	five_prime_cis_splice_site	228765	228766
v1_uce-3882	2679	Bpl_scaf_16621	386	622	505074	504828	248	81.048	1.44e-44	Bpl_scaf_16621	intergenic_region	502817	515890
v1_uce-3882	2679	Bpl_scaf_64925	383	622	265750	265998	249	87.149	1.08e-70	Bpl_scaf_64925	intron	265706	271069
v1_uce-3882	2679	Bpl_scaf_64925	384	625	113458	113215	244	84.836	8.45e-62	Bpl_scaf_64925	intron	113144	114144
v1_uce-3884	1364	Bpl_scaf_59830	262	441	978458	978282	180	96.111	5.39e-76	Bpl_scaf_59830	intergenic_region	967439	1124060
v1_uce-3885	1540	Bpl_scaf_41128	650	755	871092	870986	107	96.262	6.41e-41	Bpl_scaf_41128	intron	869313	871342
v1_uce-389	3093	Bpl_scaf_36555	1	1384	73433	72051	1385	97.256	0	Bpl_scaf_36555	intron	69004	77067
v1_uce-389	3093	Bpl_scaf_24781	1752	3093	458532	457188	1347	98.886	0	Bpl_scaf_24781	intron	457958	458667
v1_uce-3909	2142	Bpl_scaf_54034	1046	1806	447653	448411	763	95.937	0	Bpl_scaf_54034	intergenic_region	445752	510259
v1_uce-3909	2142	Bpl_scaf_54536	1049	2142	238025	236927	1099	97.179	0	Bpl_scaf_54536	intergenic_region	236556	414288
v1_uce-391	2754	Bpl_scaf_26228	1	2137	239498	237378	2139	98.364	0	Bpl_scaf_26228	intergenic_region	238930	260159
v1_uce-391	2754	Bpl_scaf_55675	1835	2569	406210	405475	738	96.07	0	Bpl_scaf_55675	intergenic_region	405586	419210
v1_uce-3923	1777	Bpl_scaf_62840	519	777	190280	190545	267	86.517	3.28e-74	Bpl_scaf_62840	intergenic_region	186780	190673
v1_uce-3923	1777	Bpl_scaf_15983	522	784	252741	252475	271	83.395	7.21e-61	Bpl_scaf_15983	intergenic_region	231598	262953
v1_uce-3923	1777	Bpl_scaf_60700	523	783	205072	204805	270	87.037	5.46e-77	Bpl_scaf_60700	intron	202778	206136
v1_uce-3923	1777	Bpl_scaf_59079	526	784	632229	631962	269	87.732	9.06e-80	Bpl_scaf_59079	intron	631290	632735
v1_uce-3923	1777	Bpl_scaf_15983	533	793	134300	134562	269	86.617	3.28e-74	Bpl_scaf_15983	intron	134246	136070
v1_uce-3929	1947	Bpl_scaf_25729	1	219	188407	188625	219	99.087	5.74e-107	Bpl_scaf_25729	intergenic_region	178453	262126
v1_uce-3929	1947	Bpl_scaf_29380	1278	1410	173648	173516	133	90.977	1.75e-42	Bpl_scaf_29380	intron	173114	174856
v1_uce-3929	1947	Bpl_scaf_55621	601	709	604129	604236	109	93.578	6.34e-37	Bpl_scaf_55621	intergenic_region	576261	760605
v1_uce-3933	2054	Bpl_scaf_64063	30	865	127936	127105	843	81.732	0	Bpl_scaf_64063	CDS	127441	128073
v1_uce-3933	2054	Bpl_scaf_40355	1015	2052	193831	192785	1048	97.71	0	Bpl_scaf_40355	intron	188848	196467
v1_uce-3935	2185	Bpl_scaf_48578	488	2185	68627	66930	1698	99.941	0	Bpl_scaf_48578	intron	68251	75163
v1_uce-3935	2185	Bpl_scaf_28609	1275	1449	317725	317556	176	84.659	4.26e-39	Bpl_scaf_28609	intron	317509	319471
v1_uce-3935	2185	Bpl_scaf_38784	1276	1450	586090	585924	175	82.286	7.17e-32	Bpl_scaf_38784	intron	584716	587149
v1_uce-3936	2125	Bpl_scaf_56354	1	1225	972676	971452	1227	99.267	0	Bpl_scaf_56354	five_prime_cis_splice_site	971931	971932
v1_uce-3936	2125	Bpl_scaf_28864	1219	2125	177780	176874	907	99.779	0	Bpl_scaf_28864	intron	175881	177817
v1_uce-3937	3153	Bpl_scaf_23677	4	1783	484437	482657	1785	97.591	0	Bpl_scaf_23677	intergenic_region	484062	489649
v1_uce-3937	3153	Bpl_scaf_5821	1527	1785	156884	156629	260	93.846	1.56e-104	Bpl_scaf_5821	intergenic_region	146123	168884
v1_uce-3939	2672	Bpl_scaf_57618	1	138	75272	75135	138	97.826	3.92e-60	Bpl_scaf_57618	intron	74378	76291
v1_uce-3939	2672	Bpl_scaf_31501	116	254	2102264	2102403	140	97.143	5.07e-59	Bpl_scaf_31501	intron	2101727	2108081
v1_uce-3939	2672	Bpl_scaf_35591	215	1780	445057	443492	1566	99.808	0	Bpl_scaf_35591	intron	444966	446136
v1_uce-3943	1871	Bpl_scaf_46488	539	683	449339	449483	146	86.986	1.69e-37	Bpl_scaf_46488	intergenic_region	447188	462957
v1_uce-3943	1871	Bpl_scaf_29333	543	687	617411	617554	146	85.616	1.32e-33	Bpl_scaf_29333	intron	615291	618179
v1_uce-3943	1871	Bpl_scaf_7690	550	736	685278	685462	188	87.766	1.28e-53	Bpl_scaf_7690	intergenic_region	684852	708335
v1_uce-3946	2504	Bpl_scaf_20376	3	722	1217642	1218341	726	86.915	0	Bpl_scaf_20376	intergenic_region	1213989	1219526
v1_uce-3946	2504	Bpl_scaf_45213	774	2502	114293	112566	1729	99.248	0	Bpl_scaf_45213	intergenic_region	113589	121554
v1_uce-3947	1599	Bpl_scaf_65435	90	233	16344	16487	147	81.633	1.14e-23	Bpl_scaf_65435	intron	14155	17874
v1_uce-3947	1599	Bpl_scaf_31245	99	233	113377	113243	137	81.752	5.3e-22	Bpl_scaf_31245	intron	109835	113874
v1_uce-3950	2649	Bpl_scaf_62888	1	2649	182162	179532	2649	98.867	0	Bpl_scaf_62888	intron	182060	182916
v1_uce-3950	2649	Bpl_scaf_10277	423	621	181606	181405	203	85.714	3.05e-51	Bpl_scaf_10277	intergenic_region	161187	221129
v1_uce-3960	1816	Bpl_scaf_7690	1	1330	309750	308404	1347	97.773	0	Bpl_scaf_7690	intergenic_region	249811	318136
v1_uce-3960	1816	Bpl_scaf_27638	1168	1373	473155	473358	206	86.408	7.42e-56	Bpl_scaf_27638	intron	473041	476019
v1_uce-3962	1775	Bpl_scaf_56300	852	1118	265342	265603	267	85.393	2.55e-70	Bpl_scaf_56300	intron	264445	266748
v1_uce-3962	1775	Bpl_scaf_23346	860	1110	87146	86901	251	82.072	2.03e-51	Bpl_scaf_23346	intron	86366	87200
v1_uce-3962	1775	Bpl_scaf_46033	914	1109	215710	215521	197	83.249	7.41e-41	Bpl_scaf_46033	intron	215411	216082
v1_uce-3962	1775	Bpl_scaf_43847	544	1575	125357	126388	1032	97.868	0	Bpl_scaf_43847	intron	123326	135985
v1_uce-398	3460	Bpl_scaf_58662	1	3460	81369	77910	3460	99.74	0	Bpl_scaf_58662	intron	80712	82699
v1_uce-398	3460	Bpl_scaf_23426	412	655	81735	81975	246	93.496	3.74e-96	Bpl_scaf_23426	intron	81619	82066
v1_uce-3994	2758	Bpl_scaf_17465	1	1111	311996	313106	1111	99.28	0	Bpl_scaf_17465	intron	311773	313684
v1_uce-3998	1952	Bpl_scaf_58266	424	563	1809720	1809862	143	88.811	2.93e-40	Bpl_scaf_58266	intron	1809574	1810498
v1_uce-3998	1952	Bpl_scaf_61230	1	427	742857	742431	427	99.532	0	Bpl_scaf_61230	intron	742719	743142
v1_uce-3998	1952	Bpl_scaf_47073	423	563	56969	56829	141	96.454	1.33e-58	Bpl_scaf_47073	intron	54094	57714
v1_uce-3998	1952	Bpl_scaf_58266	426	563	1595783	1595923	141	87.943	1.77e-37	Bpl_scaf_58266	intron	1595417	1596087
v1_uce-3998	1952	Bpl_scaf_31275	427	564	106431	106292	141	91.489	8.1e-46	Bpl_scaf_31275	intron	104293	108905
v1_uce-4	2171	Bpl_scaf_15951	1	1786	558563	556781	1787	99.328	0	Bpl_scaf_15951	five_prime_cis_splice_site	557917	557918
v1_uce-4	2171	Bpl_scaf_50919	1725	2171	1115543	1115989	447	98.658	0	Bpl_scaf_50919	intergenic_region	1027140	1119763
v1_uce-4	2171	Bpl_scaf_49402	1509	1692	122912	123095	184	94.565	4.02e-74	Bpl_scaf_49402	intron	122481	124283
v1_uce-4	2171	Bpl_scaf_59409	405	597	12004	11825	194	81.443	7.13e-32	Bpl_scaf_59409	intron	11502	13943
v1_uce-400	1727	Bpl_scaf_26510	1	1520	130260	128741	1520	99.803	0	Bpl_scaf_26510	five_prime_cis_splice_site	129208	129209
v1_uce-400	1727	Bpl_scaf_7690	9	171	220435	220277	163	83.436	4.37e-33	Bpl_scaf_7690	intergenic_region	194043	228332
v1_uce-400	1727	Bpl_scaf_48197	10	158	254221	254370	150	86	2.02e-36	Bpl_scaf_48197	intron	254020	255755
v1_uce-400	1727	Bpl_scaf_6729	6	159	234262	234110	154	88.961	2.57e-45	Bpl_scaf_6729	intron	232686	235761
v1_uce-4005	5639	Bpl_scaf_1373	4800	5639	976930	977811	885	92.881	0	Bpl_scaf_1373	intron	975677	977940
v1_uce-4005	5639	Bpl_scaf_11482	3738	4356	169217	169866	651	91.705	0	Bpl_scaf_11482	intron	168585	170093
v1_uce-4005	5639	Bpl_scaf_27248	3715	4340	125496	124844	655	92.214	0	Bpl_scaf_27248	intron	123527	127107
v1_uce-4005	5639	Bpl_scaf_40284	3716	4340	49038	49674	641	92.668	0	Bpl_scaf_40284	intron	48893	51682
v1_uce-4007	3139	Bpl_scaf_33596	1423	2990	123453	121886	1569	98.534	0	Bpl_scaf_33596	five_prime_cis_splice_site	123055	123056
v1_uce-4007	3139	Bpl_scaf_48337	2123	2990	319404	318541	874	93.936	0	Bpl_scaf_48337	intron	318182	319604
v1_uce-4011	1755	Bpl_scaf_17533	995	1386	207326	206935	393	83.715	8.7e-100	Bpl_scaf_17533	intron	204604	210031
v1_uce-4011	1755	Bpl_scaf_15815	1069	1378	189605	189912	311	81.994	5.46e-67	Bpl_scaf_15815	intron	186352	191275
v1_uce-4011	1755	Bpl_scaf_34466	1113	1286	17966	17794	174	81.609	2.06e-31	Bpl_scaf_34466	intron	17514	21952
v1_uce-4014	2473	Bpl_scaf_24192	2314	2458	66102	65958	145	98.621	1e-65	Bpl_scaf_24192	intergenic_region	22793	74835
v1_uce-402	2168	Bpl_scaf_26510	1	2168	112618	110451	2168	99.815	0	Bpl_scaf_26510	five_prime_cis_splice_site	112158	112159
v1_uce-402	2168	Bpl_scaf_56239	3	144	176199	176339	142	85.211	7.12e-32	Bpl_scaf_56239	intron	175553	178580
v1_uce-402	2168	Bpl_scaf_6090	13	152	650066	650204	140	86.429	4.25e-34	Bpl_scaf_6090	intron	647770	651580
v1_uce-402	2168	Bpl_scaf_64954	1219	1365	519109	519255	148	84.459	7.12e-32	Bpl_scaf_64954	intron	519041	520577
v1_uce-4022	2492	Bpl_scaf_51655	54	1060	35436	36441	1007	99.305	0	Bpl_scaf_51655	intron	31115	36638
v1_uce-4035	1867	Bpl_scaf_45345	1	1867	55247	53381	1867	99.572	0	Bpl_scaf_45345	intron	54876	55617
v1_uce-4035	1867	Bpl_scaf_32538	1295	1371	613387	613310	79	82.278	4.9e-08	Bpl_scaf_32538	intergenic_region	537445	613911
v1_uce-4040	1919	Bpl_scaf_43706	1	361	102703	103052	361	94.737	3.17e-154	Bpl_scaf_43706	intergenic_region	99041	152767
v1_uce-4040	1919	Bpl_scaf_58862	77	263	215976	216162	188	87.234	1.7e-52	Bpl_scaf_58862	intergenic_region	95571	231352
v1_uce-4053	1853	Bpl_scaf_10139	1	1826	866543	864727	1830	97.432	0	Bpl_scaf_10139	intergenic_region	866305	937464
v1_uce-4066	1311	Bpl_scaf_17714	652	1311	198305	198972	668	93.563	0	Bpl_scaf_17714	three_prime_UTR	197876	199728
v1_uce-4066	1311	Bpl_scaf_50950	653	1310	190946	191609	667	93.103	0	Bpl_scaf_50950	intron	189617	192136
v1_uce-4067	3906	Bpl_scaf_52347	66	1484	580737	579330	1421	98.1	0	Bpl_scaf_52347	intron	580010	581370
v1_uce-4067	3906	Bpl_scaf_64914	1363	3784	18720	16299	2422	99.67	0	Bpl_scaf_64914	intron	18051	19326
v1_uce-4067	3906	Bpl_scaf_19387	2240	2537	752314	752608	298	92.282	1.91e-114	Bpl_scaf_19387	intron	752304	758359
v1_uce-4067	3906	Bpl_scaf_39147	2614	2840	320955	320729	228	80.702	4.57e-41	Bpl_scaf_39147	intron	320435	321182
v1_uce-4068	2156	Bpl_scaf_31848	564	795	197248	197018	233	85.837	6.78e-62	Bpl_scaf_31848	intron	196649	198272
v1_uce-4071	4072	Bpl_scaf_64706	1362	2645	117118	118392	1297	94.449	0	Bpl_scaf_64706	intron	116711	120400
v1_uce-4074	1493	Bpl_scaf_59830	1	72	192630	192560	72	93.056	8.26e-20	Bpl_scaf_59830	intron	192432	194516
v1_uce-4079	2414	Bpl_scaf_8611	1084	1585	505346	504847	504	97.024	0	Bpl_scaf_8611	intergenic_region	469410	530308
v1_uce-4092	2013	Bpl_scaf_3387	1037	2013	37537	36562	977	97.953	0	Bpl_scaf_3387	intergenic_region	36835	51692
v1_uce-4109	2044	Bpl_scaf_7293	104	442	265844	266183	340	98.529	1.19e-168	Bpl_scaf_7293	intron	262075	266815
v1_uce-4109	2044	Bpl_scaf_32388	6	440	258114	257688	436	92.661	9.14e-175	Bpl_scaf_32388	intron	256280	259703
v1_uce-4109	2044	Bpl_scaf_15815	86	443	185810	185452	359	96.936	3.31e-169	Bpl_scaf_15815	intron	184958	186334
v1_uce-4125	5839	Bpl_scaf_20847	3510	4331	377410	378228	826	96.126	0	Bpl_scaf_20847	intron	377314	378683
v1_uce-4125	5839	Bpl_scaf_52304	3531	4331	215432	214630	803	96.887	0	Bpl_scaf_52304	intergenic_region	213987	217384
v1_uce-413	3018	Bpl_scaf_13235	1	2267	325648	323391	2270	98.767	0	Bpl_scaf_13235	five_prime_cis_splice_site	325181	325182
v1_uce-413	3018	Bpl_scaf_54513	1470	2261	387904	388695	792	99.874	0	Bpl_scaf_54513	intron	386764	389564
v1_uce-413	3018	Bpl_scaf_6932	1469	2264	297176	297970	796	99.623	0	Bpl_scaf_6932	intron	295219	310102
v1_uce-4139	2827	Bpl_scaf_40355	2093	2827	207559	206805	756	94.312	0	Bpl_scaf_40355	intron	203513	207796
v1_uce-4141	5555	Bpl_scaf_28924	2541	3953	190563	191977	1415	98.516	0	Bpl_scaf_28924	intergenic_region	189732	222775
v1_uce-4141	5555	Bpl_scaf_12362	4798	4876	287839	287761	79	91.139	2.41e-20	Bpl_scaf_12362	intron	287585	288345
v1_uce-4144	2816	Bpl_scaf_23805	2057	2263	122805	122594	212	88.208	6.87e-63	Bpl_scaf_23805	intron	122318	123758
v1_uce-4147	2634	Bpl_scaf_24692	45	922	565636	564759	878	98.519	0	Bpl_scaf_24692	intergenic_region	564054	593079
v1_uce-4147	2634	Bpl_scaf_53846	913	2162	36204	34955	1250	99.44	0	Bpl_scaf_53846	five_prime_cis_splice_site	35813	35814
v1_uce-4148	2811	Bpl_scaf_31275	161	1855	193500	191810	1701	97.119	0	Bpl_scaf_31275	intergenic_region	187230	203184
v1_uce-4148	2811	Bpl_scaf_52097	157	1854	291694	289989	1706	97.245	0	Bpl_scaf_52097	intergenic_region	280611	302636
v1_uce-4148	2811	Bpl_scaf_9864	1202	1854	28923	29555	655	91.908	0	Bpl_scaf_9864	intron	28117	29948
v1_uce-4149	1492	Bpl_scaf_11800	62	429	152008	151643	368	97.826	2.37e-179	Bpl_scaf_11800	intron	151490	153911
v1_uce-4149	1492	Bpl_scaf_40855	1	143	57843	57985	143	97.902	3.61e-63	Bpl_scaf_40855	intron	57622	60166
v1_uce-4149	1492	Bpl_scaf_55674	1345	1492	45407	45554	148	99.324	2.77e-69	Bpl_scaf_55674	intron	45375	49607
v1_uce-4150	2698	Bpl_scaf_55674	1	75	49072	49146	75	98.667	1.92e-28	Bpl_scaf_55674	intron	45375	49607
v1_uce-4150	2698	Bpl_scaf_55674	513	574	50011	50078	68	89.706	7.06e-13	Bpl_scaf_55674	intron	49775	54856
v1_uce-4150	2698	Bpl_scaf_55674	569	636	49955	50016	68	89.706	7.06e-13	Bpl_scaf_55674	intron	49775	54856
v1_uce-4150	2698	Bpl_scaf_61711	1168	2698	551474	549942	1534	99.609	0	Bpl_scaf_61711	intergenic_region	545452	575548
v1_uce-4153	4142	Bpl_scaf_2390	2606	4142	41141	39613	1538	98.895	0	Bpl_scaf_2390	five_prime_cis_splice_site	40626	40627
v1_uce-4153	4142	Bpl_scaf_24834	504	993	284494	284984	491	99.185	0	Bpl_scaf_24834	intron	272473	289508
v1_uce-4153	4142	Bpl_scaf_45844	1036	2896	80695	78833	1865	97.855	0	Bpl_scaf_45844	intron	80472	80928
v1_uce-4157	2508	Bpl_scaf_54214	1	1109	701355	700236	1121	96.61	0	Bpl_scaf_54214	intergenic_region	687563	762237
v1_uce-4157	2508	Bpl_scaf_54214	936	1182	612324	612581	262	80.534	1.75e-43	Bpl_scaf_54214	intergenic_region	584771	671978
v1_uce-4157	2508	Bpl_scaf_64387	946	1194	55108	54858	262	80.534	2.26e-42	Bpl_scaf_64387	intergenic_region	13956	89420
v1_uce-4157	2508	Bpl_scaf_58007	1020	1194	313777	313604	178	86.517	3.75e-45	Bpl_scaf_58007	intron	312843	313895
v1_uce-4158	2402	Bpl_scaf_38767	1	1647	142458	140823	1648	97.998	0	Bpl_scaf_38767	exon	141184	143989
v1_uce-4158	2402	Bpl_scaf_55453	1460	1725	146210	145944	268	86.567	2.66e-76	Bpl_scaf_55453	intergenic_region	122477	212664
v1_uce-4158	2402	Bpl_scaf_53772	1467	1728	16393	16656	265	90.943	1.2e-94	Bpl_scaf_53772	intron	15840	16791
v1_uce-4161	4262	Bpl_scaf_64340	1	1856	77074	75219	1856	99.784	0	Bpl_scaf_64340	intron	76874	77456
v1_uce-4161	4262	Bpl_scaf_40583	2205	4262	56368	58392	2059	95.726	0	Bpl_scaf_40583	intergenic_region	43747	60186
v1_uce-4171	2427	Bpl_scaf_56339	1	2427	1685679	1683254	2427	99.588	0	Bpl_scaf_56339	intron	1684737	1687739
v1_uce-4182	5098	Bpl_scaf_58007	3545	5098	259512	257980	1555	97.492	0	Bpl_scaf_58007	intron	258824	265129
v1_uce-4182	5098	Bpl_scaf_48941	3522	4134	101017	101646	639	90.923	0	Bpl_scaf_48941	intron	100694	102630
v1_uce-4182	5098	Bpl_scaf_56065	3579	4134	43532	42961	572	92.657	0	Bpl_scaf_56065	intron	42955	47373
v1_uce-4183	2132	Bpl_scaf_61969	367	2132	713640	711873	1780	97.921	0	Bpl_scaf_61969	five_prime_cis_splice_site	712724	712725
v1_uce-4183	2132	Bpl_scaf_44768	1	1194	6908	5687	1226	94.046	0	Bpl_scaf_44768	intron	5476	7737
v1_uce-4184	2182	Bpl_scaf_61969	6	2182	708257	706081	2177	99.77	0	Bpl_scaf_61969	five_prime_cis_splice_site	707536	707537
v1_uce-4184	2182	Bpl_scaf_58122	2017	2182	309900	309734	170	80.588	9.33e-26	Bpl_scaf_58122	intron	309455	310102
v1_uce-4184	2182	Bpl_scaf_57484	2025	2182	1739825	1739664	162	82.099	4.31e-29	Bpl_scaf_57484	intergenic_region	1739303	1748156
v1_uce-4184	2182	Bpl_scaf_6175	2035	2182	361251	361096	157	82.803	5.58e-28	Bpl_scaf_6175	intron	360536	361283
v1_uce-4185	3223	Bpl_scaf_10613	2297	3223	337939	337013	927	99.137	0	Bpl_scaf_10613	intergenic_region	337814	426164
v1_uce-4193	2137	Bpl_scaf_23799	592	2137	190006	188451	1557	99.101	0	Bpl_scaf_23799	intron	189425	191424
v1_uce-4195	1697	Bpl_scaf_19844	1	156	126169	126324	157	97.452	1.13e-68	Bpl_scaf_19844	intron	123724	134828
v1_uce-4195	1697	Bpl_scaf_10550	219	434	124314	124094	221	89.593	1.89e-71	Bpl_scaf_10550	intergenic_region	123428	307500
v1_uce-4197	2217	Bpl_scaf_27158	3	402	401874	402266	401	96.509	0	Bpl_scaf_27158	intergenic_region	398789	545603
v1_uce-4197	2217	Bpl_scaf_34315	1788	2215	58022	58456	442	91.403	1.01e-164	Bpl_scaf_34315	intron	56319	60920
v1_uce-4197	2217	Bpl_scaf_57968	1791	2213	9782	10205	425	94.588	0	Bpl_scaf_57968	intergenic_region	9712	24746
v1_uce-4197	2217	Bpl_scaf_39658	1887	2217	131366	131023	344	90.698	1.78e-122	Bpl_scaf_39658	intergenic_region	82588	146289
v1_uce-420	2423	Bpl_scaf_3428	1	1547	356625	355079	1547	99.418	0	Bpl_scaf_3428	intron	356031	357587
v1_uce-4205	1741	Bpl_scaf_10866	1	1139	209469	208319	1151	98.61	0	Bpl_scaf_10866	five_prime_cis_splice_site	208625	208626
v1_uce-4205	1741	Bpl_scaf_17051	1380	1704	1492888	1492563	326	88.037	3.08e-104	Bpl_scaf_17051	intergenic_region	1491589	1498429
v1_uce-4205	1741	Bpl_scaf_23805	1379	1741	826571	826933	363	92.837	4.84e-147	Bpl_scaf_23805	intron	826277	829400
v1_uce-4205	1741	Bpl_scaf_9704	1522	1739	44654	44435	220	91.818	2.47e-80	Bpl_scaf_9704	intron	43471	44713
v1_uce-4211	1772	Bpl_scaf_10139	1	1772	1270348	1268598	1772	97.743	0	Bpl_scaf_10139	intergenic_region	1202256	1304261
v1_uce-4212	2112	Bpl_scaf_10139	1	2112	1269091	1266991	2115	98.251	0	Bpl_scaf_10139	intergenic_region	1202256	1304261
v1_uce-4217	3749	Bpl_scaf_3948	1171	3749	79451	82028	2580	96.628	0	Bpl_scaf_3948	intron	77204	86694
v1_uce-4220	2755	Bpl_scaf_53773	1	1105	169454	168349	1106	98.463	0	Bpl_scaf_53773	intron	167599	177216
v1_uce-4220	2755	Bpl_scaf_22109	1686	2058	84453	84820	377	82.228	2.35e-82	Bpl_scaf_22109	intergenic_region	58247	108136
v1_uce-4228	3566	Bpl_scaf_25604	1585	3566	134068	132089	1982	96.771	0	Bpl_scaf_25604	intergenic_region	125980	139374
v1_uce-4228	3566	Bpl_scaf_9704	1583	3219	324039	322420	1640	96.585	0	Bpl_scaf_9704	intergenic_region	287235	327123
v1_uce-4228	3566	Bpl_scaf_9704	1586	3223	953278	951649	1640	96.768	0	Bpl_scaf_9704	intergenic_region	912164	983809
v1_uce-4228	3566	Bpl_scaf_36574	1590	3219	18598	20226	1631	97.915	0	Bpl_scaf_36574	intergenic_region	14382	30239
v1_uce-4233	2855	Bpl_scaf_1087	1	2054	346787	344727	2064	98.062	0	Bpl_scaf_1087	intron	346263	346970
v1_uce-4233	2855	Bpl_scaf_17067	991	2043	156140	155070	1073	93.756	0	Bpl_scaf_17067	intergenic_region	149394	165834
v1_uce-4237	2126	Bpl_scaf_57445	1	2126	192798	190673	2126	99.906	0	Bpl_scaf_57445	five_prime_cis_splice_site	192710	192711
v1_uce-4237	2126	Bpl_scaf_41172	819	942	90410	90288	124	91.129	1.49e-38	Bpl_scaf_41172	intergenic_region	39085	93460
v1_uce-4237	2126	Bpl_scaf_23804	830	953	220182	220305	125	86.4	4.2e-29	Bpl_scaf_23804	intergenic_region	197933	298520
v1_uce-4237	2126	Bpl_scaf_60908	839	942	476625	476731	107	87.85	3.27e-25	Bpl_scaf_60908	intergenic_region	466277	481505
v1_uce-4238	3539	Bpl_scaf_17186	1864	3116	30540	29294	1255	97.211	0	Bpl_scaf_17186	intron	30211	32104
v1_uce-4238	3539	Bpl_scaf_14490	3025	3537	704467	703949	519	93.834	0	Bpl_scaf_14490	intron	703170	719184
v1_uce-4238	3539	Bpl_scaf_49296	3020	3537	9763	10286	524	93.702	0	Bpl_scaf_49296	intron	6391	11843
v1_uce-4241	3235	Bpl_scaf_64828	454	2298	154162	152321	1856	96.228	0	Bpl_scaf_64828	five_prime_cis_splice_site	153745	153746
v1_uce-4241	3235	Bpl_scaf_63866	1933	3235	1070281	1068974	1309	98.09	0	Bpl_scaf_63866	intron	1069427	1071453
v1_uce-4241	3235	Bpl_scaf_47818	1604	2405	4604	3801	808	94.678	0	Bpl_scaf_47818	intron	2905	10694
v1_uce-4245	3051	Bpl_scaf_7178	391	2914	45375	42848	2529	98.656	0	Bpl_scaf_7178	exon	44278	44690
v1_uce-4245	3051	Bpl_scaf_59540	2170	2913	284979	285711	744	95.43	0	Bpl_scaf_59540	intron	284364	288327
v1_uce-425	1866	Bpl_scaf_49256	1	1741	41717	39957	1761	98.126	0	Bpl_scaf_49256	five_prime_cis_splice_site	41218	41219
v1_uce-425	1866	Bpl_scaf_30030	1555	1741	257072	256883	190	91.579	2.09e-66	Bpl_scaf_30030	intergenic_region	203184	269386
v1_uce-425	1866	Bpl_scaf_40284	1557	1742	34848	35034	188	90.957	1.26e-63	Bpl_scaf_40284	intron	34418	37441
v1_uce-4250	3076	Bpl_scaf_64707	2007	2857	506643	507529	888	91.329	0	Bpl_scaf_64707	intergenic_region	384061	508503
v1_uce-4254	1948	Bpl_scaf_49373	1	611	104906	105514	613	97.064	0	Bpl_scaf_49373	intron	103188	105808
v1_uce-4254	1948	Bpl_scaf_2201	607	1927	800656	799352	1321	95.912	0	Bpl_scaf_2201	five_prime_cis_splice_site	800289	800290
v1_uce-4257	3696	Bpl_scaf_38287	1	2356	398670	396278	2407	95.679	0	Bpl_scaf_38287	five_prime_cis_splice_site	398107	398108
v1_uce-4257	3696	Bpl_scaf_54411	1174	2356	408272	407094	1183	96.534	0	Bpl_scaf_54411	intron	406805	408601
v1_uce-4257	3696	Bpl_scaf_33635	2149	3696	324282	322735	1548	99.871	0	Bpl_scaf_33635	five_prime_cis_splice_site	323674	323675
v1_uce-4257	3696	Bpl_scaf_17517	1176	2356	59662	58475	1189	96.299	0	Bpl_scaf_17517	intron	58191	61376
v1_uce-4257	3696	Bpl_scaf_49876	1177	2357	70912	69733	1186	96.121	0	Bpl_scaf_49876	intron	67902	74193
v1_uce-4259	3152	Bpl_scaf_51661	993	2034	62268	63305	1048	95.134	0	Bpl_scaf_51661	intron	60422	63326
v1_uce-4259	3152	Bpl_scaf_64008	1013	2034	97303	96273	1035	95.362	0	Bpl_scaf_64008	intron	95807	98440
v1_uce-4259	3152	Bpl_scaf_36697	995	2038	69093	68050	1055	94.313	0	Bpl_scaf_36697	intron	68036	69709
v1_uce-4259	3152	Bpl_scaf_3306	996	2034	50174	49128	1047	94.938	0	Bpl_scaf_3306	intron	47841	50223
v1_uce-426	1979	Bpl_scaf_34742	629	1979	277695	276320	1376	97.384	0	Bpl_scaf_34742	intron	276971	277902
v1_uce-426	1979	Bpl_scaf_30969	1000	1238	63907	64151	246	84.959	2.24e-61	Bpl_scaf_30969	intron	63776	68239
v1_uce-426	1979	Bpl_scaf_54495	1001	1229	285191	285437	248	81.048	1.78e-42	Bpl_scaf_54495	intron	285066	286271
v1_uce-426	1979	Bpl_scaf_49555	1016	1230	184795	184576	221	87.33	1.73e-62	Bpl_scaf_49555	intron	176880	185760
v1_uce-4260	2753	Bpl_scaf_1989	1	1287	401202	402488	1289	97.44	0	Bpl_scaf_1989	intergenic_region	400768	440896
v1_uce-4260	2753	Bpl_scaf_7079	1288	2753	208332	206870	1466	99.386	0	Bpl_scaf_7079	five_prime_cis_splice_site	207759	207760
v1_uce-4261	1937	Bpl_scaf_50919	22	182	962273	962436	164	83.537	1.36e-33	Bpl_scaf_50919	intron	959270	963432
v1_uce-4261	1937	Bpl_scaf_38089	25	190	289129	289295	167	83.234	3.79e-34	Bpl_scaf_38089	three_prime_UTR	289044	290604
v1_uce-4261	1937	Bpl_scaf_26544	26	166	131275	131417	143	84.615	8.21e-31	Bpl_scaf_26544	intron	130600	138144
v1_uce-4269	1877	Bpl_scaf_54265	1186	1876	48880	49570	691	98.987	0	Bpl_scaf_54265	intron	46491	52858
v1_uce-4269	1877	Bpl_scaf_49759	1289	1664	980891	980541	385	80.26	1.27e-63	Bpl_scaf_49759	intron	979516	981125
v1_uce-4271	5244	Bpl_scaf_11933	1307	3652	160924	158576	2353	97.493	0	Bpl_scaf_11933	intergenic_region	67681	168184
v1_uce-4271	5244	Bpl_scaf_61340	1305	3655	639672	637316	2358	97.286	0	Bpl_scaf_61340	intergenic_region	618746	656868
v1_uce-4271	5244	Bpl_scaf_59540	1306	3652	290997	288645	2356	97.708	0	Bpl_scaf_59540	intron	288591	291607
v1_uce-4272	2692	Bpl_scaf_44604	1	284	306209	306495	287	96.864	7.69e-132	Bpl_scaf_44604	intergenic_region	299526	311101
v1_uce-4272	2692	Bpl_scaf_58215	1927	2110	82119	82300	185	85.946	8.67e-47	Bpl_scaf_58215	intron	81003	95821
v1_uce-4272	2692	Bpl_scaf_48186	2152	2336	177007	177190	185	95.135	1.07e-75	Bpl_scaf_48186	intron	176935	179329
v1_uce-4273	2137	Bpl_scaf_48590	1	1546	153428	151883	1546	99.547	0	Bpl_scaf_48590	intron	152660	163131
v1_uce-4273	2137	Bpl_scaf_57761	1386	1546	324225	324386	162	94.444	5.2e-63	Bpl_scaf_57761	intron	306002	324809
v1_uce-4273	2137	Bpl_scaf_29674	1435	1584	896499	896648	150	95.333	3.13e-60	Bpl_scaf_29674	intron	896011	897358
v1_uce-4278	2262	Bpl_scaf_20376	514	1079	1154013	1154578	568	87.148	0	Bpl_scaf_20376	intergenic_region	1148317	1165438
v1_uce-429	1604	Bpl_scaf_24319	23	168	732384	732251	146	86.301	4.05e-33	Bpl_scaf_24319	intergenic_region	720029	746775
v1_uce-429	1604	Bpl_scaf_57223	24	198	339081	338925	175	83.429	1.46e-32	Bpl_scaf_57223	intergenic_region	336849	352063
v1_uce-429	1604	Bpl_scaf_59830	1387	1603	151312	151093	226	81.858	1.86e-41	Bpl_scaf_59830	intron	143556	151520
v1_uce-4296	2626	Bpl_scaf_54851	922	1991	106061	104948	1116	90.95	0	Bpl_scaf_54851	intron	104575	106217
v1_uce-4308	2250	Bpl_scaf_26203	795	1959	454268	453115	1165	97.682	0	Bpl_scaf_26203	intron	453957	457092
v1_uce-4308	2250	Bpl_scaf_50887	1706	2250	990929	990385	545	99.633	0	Bpl_scaf_50887	intron	989590	992971
v1_uce-4308	2250	Bpl_scaf_52314	1695	2250	292940	293495	556	99.101	0	Bpl_scaf_52314	intron	291720	295347
v1_uce-4308	2250	Bpl_scaf_44604	1708	2250	252501	251959	543	99.816	0	Bpl_scaf_44604	intron	250979	254557
v1_uce-4313	2164	Bpl_scaf_11663	1452	1579	721487	721611	129	85.271	7.15e-27	Bpl_scaf_11663	intron	720454	724984
v1_uce-4313	2164	Bpl_scaf_10277	1455	1577	788253	788126	129	86.047	5.53e-28	Bpl_scaf_10277	intron	784355	788403
v1_uce-4313	2164	Bpl_scaf_42303	1456	1578	129217	129096	124	87.903	2.55e-31	Bpl_scaf_42303	intron	128417	129596
v1_uce-4315	3022	Bpl_scaf_55689	1417	3022	4005	2403	1610	96.77	0	Bpl_scaf_55689	intron	3734	4108
v1_uce-4315	3022	Bpl_scaf_43756	1486	3022	41229	39690	1540	98.766	0	Bpl_scaf_43756	intergenic_region	41012	57112
v1_uce-4322	2757	Bpl_scaf_37616	1146	2757	475745	474137	1625	94.585	0	Bpl_scaf_37616	intergenic_region	474911	527528
v1_uce-4322	2757	Bpl_scaf_44649	1156	2757	2028	431	1605	95.826	0	Bpl_scaf_44649	five_prime_cis_splice_site	1370	1371
v1_uce-4323	3647	Bpl_scaf_21031	2001	2238	499766	500004	241	80.083	1.53e-40	Bpl_scaf_21031	intron	496099	500797
v1_uce-4323	3647	Bpl_scaf_61340	219	1773	786072	784518	1555	99.678	0	Bpl_scaf_61340	intron	777779	790321
v1_uce-4323	3647	Bpl_scaf_49759	1732	3647	424987	423077	1918	98.905	0	Bpl_scaf_49759	intron	424391	425895
v1_uce-4323	3647	Bpl_scaf_47429	2011	2183	698522	698684	173	82.081	5.6e-30	Bpl_scaf_47429	intergenic_region	687315	707874
v1_uce-4323	3647	Bpl_scaf_19895	3476	3647	37798	37970	173	97.11	1.46e-75	Bpl_scaf_19895	intergenic_region	9703	103920
v1_uce-4325	2419	Bpl_scaf_65198	1	2015	29367	27354	2015	99.007	0	Bpl_scaf_65198	intergenic_region	29015	32600
v1_uce-4325	2419	Bpl_scaf_23987	1847	2369	391472	392002	532	94.173	0	Bpl_scaf_23987	intergenic_region	372324	415240
v1_uce-4325	2419	Bpl_scaf_26757	1862	2369	46158	45649	511	94.716	0	Bpl_scaf_26757	intron	44718	48548
v1_uce-4332	2984	Bpl_scaf_16621	1	2214	958798	956592	2217	98.286	0	Bpl_scaf_16621	five_prime_cis_splice_site	957886	957887
v1_uce-4332	2984	Bpl_scaf_14513	1274	2216	137257	138205	950	96.211	0	Bpl_scaf_14513	intron	134597	138582
v1_uce-4332	2984	Bpl_scaf_43154	1278	2945	275009	273339	1672	97.309	0	Bpl_scaf_43154	intron	273909	275320
v1_uce-4334	3675	Bpl_scaf_39475	1	2253	507515	505269	2262	97.126	0	Bpl_scaf_39475	intron	506970	507591
v1_uce-4334	3675	Bpl_scaf_41703	972	2256	224659	223369	1294	95.672	0	Bpl_scaf_41703	intron	223242	226196
v1_uce-4351	3481	Bpl_scaf_9004	1	1133	347263	346132	1133	99.735	0	Bpl_scaf_9004	intron	346797	351431
v1_uce-4351	3481	Bpl_scaf_12168	1129	2179	363317	364383	1073	93.569	0	Bpl_scaf_12168	intron	360950	364790
v1_uce-4352	1162	Bpl_scaf_1271	4	1162	310556	309398	1159	99.827	0	Bpl_scaf_1271	intergenic_region	309605	329977
v1_uce-4352	1162	Bpl_scaf_6758	712	894	49843	49659	185	86.486	2.2e-49	Bpl_scaf_6758	intron	46313	50700
v1_uce-4352	1162	Bpl_scaf_16831	716	894	1271395	1271215	182	85.714	1.72e-45	Bpl_scaf_16831	intron	1270021	1272368
v1_uce-4352	1162	Bpl_scaf_36735	719	904	135238	135054	188	85.638	1.33e-46	Bpl_scaf_36735	intron	133994	135383
v1_uce-4359	2065	Bpl_scaf_49896	839	2065	839927	838703	1228	98.534	0	Bpl_scaf_49896	five_prime_cis_splice_site	839846	839847
v1_uce-4359	2065	Bpl_scaf_46488	10	120	620149	620040	111	84.685	2.47e-21	Bpl_scaf_46488	intron	615137	621672
v1_uce-4360	2176	Bpl_scaf_49896	56	1951	837232	835334	1899	99.105	0	Bpl_scaf_49896	five_prime_cis_splice_site	836997	836998
v1_uce-4360	2176	Bpl_scaf_56364	1048	1540	366204	366693	494	88.259	9.87e-165	Bpl_scaf_56364	intron	364744	373138
v1_uce-4361	2354	Bpl_scaf_49896	1	1414	803964	802551	1414	99.929	0	Bpl_scaf_49896	five_prime_cis_splice_site	803840	803841
v1_uce-4362	3046	Bpl_scaf_3520	1	1885	413985	412103	1889	98.994	0	Bpl_scaf_3520	five_prime_cis_splice_site	413735	413736
v1_uce-4362	3046	Bpl_scaf_44604	1749	3033	58675	59964	1291	97.366	0	Bpl_scaf_44604	intron	57498	61808
v1_uce-4367	5495	Bpl_scaf_85	2815	3912	25067	26161	1105	93.394	0	Bpl_scaf_85	intron	24827	28044
v1_uce-4374	2581	Bpl_scaf_32204	1060	2581	272239	270724	1522	99.146	0	Bpl_scaf_32204	five_prime_cis_splice_site	271660	271661
v1_uce-4374	2581	Bpl_scaf_61206	1986	2179	596529	596726	201	86.07	1.07e-50	Bpl_scaf_61206	intergenic_region	580246	610865
v1_uce-4374	2581	Bpl_scaf_31238	1989	2182	11682	11493	195	86.154	3.84e-50	Bpl_scaf_31238	intron	9732	12877
v1_uce-4380	2065	Bpl_scaf_63348	822	1155	1082657	1082321	337	96.142	4.42e-153	Bpl_scaf_63348	intergenic_region	1057543	1089378
v1_uce-4380	2065	Bpl_scaf_3782	824	1159	201775	202110	338	96.154	1.23e-153	Bpl_scaf_3782	intergenic_region	199502	204553
v1_uce-4380	2065	Bpl_scaf_34427	826	1157	793360	793030	335	94.925	3.46e-144	Bpl_scaf_34427	intergenic_region	780767	830947
v1_uce-4382	3110	Bpl_scaf_64005	2933	3110	1192674	1192500	178	89.326	1.66e-54	Bpl_scaf_64005	intron	1191030	1200027
v1_uce-4382	3110	Bpl_scaf_39710	278	436	170636	170800	169	81.065	4.8e-25	Bpl_scaf_39710	intron	170236	175237
v1_uce-4382	3110	Bpl_scaf_64005	2942	3110	26680	26512	170	91.765	5.91e-59	Bpl_scaf_64005	intergenic_region	21512	58436
v1_uce-4382	3110	Bpl_scaf_39710	272	431	301469	301636	170	81.765	7.98e-28	Bpl_scaf_39710	intron	301212	301923
v1_uce-4382	3110	Bpl_scaf_30889	2941	3110	155607	155776	170	91.765	1.64e-59	Bpl_scaf_30889	intron	155021	156913
v1_uce-4382	3110	Bpl_scaf_64005	2943	3110	331866	331697	170	93.529	5.87e-64	Bpl_scaf_64005	intergenic_region	261193	343177
v1_uce-4383	1909	Bpl_scaf_52984	1	745	228463	227719	745	98.658	0	Bpl_scaf_52984	intergenic_region	207643	229276
v1_uce-4383	1909	Bpl_scaf_33098	650	745	305500	305594	96	95.833	1.04e-34	Bpl_scaf_33098	intron	305491	305981
v1_uce-4383	1909	Bpl_scaf_52984	742	907	227690	227525	166	95.181	1.65e-67	Bpl_scaf_52984	intergenic_region	207643	229276
v1_uce-440	3060	Bpl_scaf_13711	1	1990	200766	198759	2010	97.015	0	Bpl_scaf_13711	five_prime_cis_splice_site	200616	200617
v1_uce-440	3060	Bpl_scaf_26544	1547	1990	265281	264822	463	88.121	6.62e-148	Bpl_scaf_26544	intron	264424	266408
v1_uce-440	3060	Bpl_scaf_23154	1578	3060	226881	225391	1493	96.651	0	Bpl_scaf_23154	five_prime_cis_splice_site	226059	226060
v1_uce-4400	2312	Bpl_scaf_33046	1	106	95962	96067	106	98.113	4.47e-44	Bpl_scaf_33046	intron	95553	96717
v1_uce-4400	2312	Bpl_scaf_60274	1961	2309	283991	283647	350	84	5.43e-88	Bpl_scaf_60274	intron	281567	286728
v1_uce-4403	2881	Bpl_scaf_56674	1682	2648	251743	250782	969	98.865	0	Bpl_scaf_56674	intron	250229	252653
v1_uce-4417	1693	Bpl_scaf_27492	1	1205	189401	188197	1205	100	0	Bpl_scaf_27492	intron	188896	193889
v1_uce-4417	1693	Bpl_scaf_11942	180	446	509435	509705	275	82.909	8.88e-60	Bpl_scaf_11942	intergenic_region	505215	509992
v1_uce-4417	1693	Bpl_scaf_13086	1016	1274	273201	273452	275	82.545	2.5e-50	Bpl_scaf_13086	intergenic_region	242567	274760
v1_uce-4417	1693	Bpl_scaf_7779	1018	1281	115148	115412	265	94.717	4.94e-112	Bpl_scaf_7779	intergenic_region	100831	207959
v1_uce-4417	1693	Bpl_scaf_53430	962	1278	199138	198829	318	89.623	1.38e-107	Bpl_scaf_53430	intergenic_region	92936	245991
v1_uce-4417	1693	Bpl_scaf_13086	1012	1280	273699	273975	277	90.614	5.05e-97	Bpl_scaf_13086	intergenic_region	242567	274760
v1_uce-442	1036	Bpl_scaf_60538	2	1036	74658	73622	1037	99.229	0	Bpl_scaf_60538	five_prime_cis_splice_site	74218	74219
v1_uce-442	1036	Bpl_scaf_45643	93	272	325215	325389	180	85	3.3e-42	Bpl_scaf_45643	intron	323702	327060
v1_uce-442	1036	Bpl_scaf_61387	95	274	256248	256427	180	92.778	3.19e-67	Bpl_scaf_61387	intron	256028	258874
v1_uce-442	1036	Bpl_scaf_45643	96	273	383750	383929	180	87.222	5.45e-50	Bpl_scaf_45643	intron	372128	387938
v1_uce-4425	3638	Bpl_scaf_24966	1	944	496829	495884	946	99.366	0	Bpl_scaf_24966	intron	496105	497788
v1_uce-4425	3638	Bpl_scaf_30366	1505	3638	1212927	1210805	2134	99.344	0	Bpl_scaf_30366	five_prime_cis_splice_site	1212236	1212237
v1_uce-4425	3638	Bpl_scaf_40417	1789	2061	189852	189591	273	87.179	2.42e-78	Bpl_scaf_40417	intergenic_region	32876	210760
v1_uce-4425	3638	Bpl_scaf_30366	1782	2065	275412	275676	284	86.268	1.46e-75	Bpl_scaf_30366	intergenic_region	271717	296349
v1_uce-4425	3638	Bpl_scaf_30838	1786	2068	695624	695344	284	93.31	2.3e-113	Bpl_scaf_30838	intergenic_region	560424	696367
v1_uce-443	1065	Bpl_scaf_60538	1	1065	73666	72608	1065	99.249	0	Bpl_scaf_60538	five_prime_cis_splice_site	73572	73573
v1_uce-443	1065	Bpl_scaf_19670	413	455	587905	587863	43	93.023	9.92e-08	Bpl_scaf_19670	intergenic_region	581504	611665
v1_uce-4431	513	Bpl_scaf_50875	373	513	647247	647108	141	95.035	2.6e-55	Bpl_scaf_50875	intergenic_region	640841	654850
v1_uce-4431	513	Bpl_scaf_30839	378	513	44259	44397	139	88.489	1.24e-38	Bpl_scaf_30839	intergenic_region	43752	79417
v1_uce-4433	3420	Bpl_scaf_16217	70	1509	261047	262473	1449	93.651	0	Bpl_scaf_16217	intergenic_region	148533	278191
v1_uce-4433	3420	Bpl_scaf_55634	2620	2675	562080	562134	56	87.5	3.25e-07	Bpl_scaf_55634	intergenic_region	490583	592048
v1_uce-4435	1844	Bpl_scaf_58266	1263	1493	1728420	1728178	243	87.654	2.65e-70	Bpl_scaf_58266	intergenic_region	1727549	1728496
v1_uce-4435	1844	Bpl_scaf_58266	1265	1496	134744	134987	245	86.939	1.6e-67	Bpl_scaf_58266	intergenic_region	72035	142648
v1_uce-4435	1844	Bpl_scaf_35987	1269	1496	178251	178010	243	87.654	3.43e-69	Bpl_scaf_35987	intron	174764	182435
v1_uce-4435	1844	Bpl_scaf_41276	1273	1496	370477	370233	245	83.265	2.73e-50	Bpl_scaf_41276	intergenic_region	366200	417379
v1_uce-4435	1844	Bpl_scaf_37490	1251	1496	857290	857539	250	94	1.97e-101	Bpl_scaf_37490	intron	857135	861311
v1_uce-4452	1935	Bpl_scaf_3477	9	1551	170265	168736	1550	95.355	0	Bpl_scaf_3477	intron	169680	175145
v1_uce-4452	1935	Bpl_scaf_55621	310	557	407404	407149	258	82.558	1.32e-53	Bpl_scaf_55621	intergenic_region	405508	424943
v1_uce-4452	1935	Bpl_scaf_1844	319	565	226752	226502	254	82.677	1.32e-53	Bpl_scaf_1844	intergenic_region	214573	231926
v1_uce-4452	1935	Bpl_scaf_3477	325	558	832139	832387	249	80.321	8.09e-41	Bpl_scaf_3477	intron	831920	838579
v1_uce-4452	1935	Bpl_scaf_65543	362	442	19892	19973	82	85.366	1.4e-13	Bpl_scaf_65543	intergenic_region	19594	37896
v1_uce-4454	1154	Bpl_scaf_3477	1	1154	160408	159250	1167	96.487	0	Bpl_scaf_3477	intron	160090	161020
v1_uce-4455	2346	Bpl_scaf_3477	1	2346	158319	155974	2346	99.829	0	Bpl_scaf_3477	intron	158010	159440
v1_uce-4455	2346	Bpl_scaf_16143	1262	1547	1720727	1720432	297	82.155	7.38e-62	Bpl_scaf_16143	intergenic_region	1715967	1785562
v1_uce-4455	2346	Bpl_scaf_58896	1253	1550	1632898	1632600	299	89.632	1.94e-102	Bpl_scaf_58896	intron	1632434	1633234
v1_uce-4455	2346	Bpl_scaf_12384	514	778	221067	221322	274	83.212	2.67e-56	Bpl_scaf_12384	intron	218746	221340
v1_uce-4462	2035	Bpl_scaf_49352	537	2035	641986	640524	1500	97.067	0	Bpl_scaf_49352	intron	641393	645365
v1_uce-4462	2035	Bpl_scaf_3782	740	905	371679	371846	168	83.929	2.38e-36	Bpl_scaf_3782	intron	371246	372529
v1_uce-4462	2035	Bpl_scaf_36180	742	880	766288	766430	143	86.713	3.08e-35	Bpl_scaf_36180	intron	765748	766745
v1_uce-4465	1328	Bpl_scaf_3476	856	1327	112065	112545	488	89.549	2.76e-168	Bpl_scaf_3476	exon	111930	112583
v1_uce-4467	2763	Bpl_scaf_23677	1	1425	996876	995475	1432	93.226	0	Bpl_scaf_23677	intergenic_region	981588	1024996
v1_uce-4468	2471	Bpl_scaf_6090	663	1931	714466	713192	1275	98.431	0	Bpl_scaf_6090	intergenic_region	713546	739062
v1_uce-4480	2619	Bpl_scaf_49352	242	2619	631697	629317	2383	99.454	0	Bpl_scaf_49352	five_prime_cis_splice_site	631347	631348
v1_uce-4480	2619	Bpl_scaf_26451	2418	2619	111963	111762	202	100	1.01e-100	Bpl_scaf_26451	intron	109913	113581
v1_uce-4480	2619	Bpl_scaf_15772	2403	2619	92666	92450	218	97.706	1.01e-100	Bpl_scaf_15772	intron	89714	93669
v1_uce-4480	2619	Bpl_scaf_53773	2415	2619	532850	533065	216	91.204	1.75e-73	Bpl_scaf_53773	intergenic_region	521765	618037
v1_uce-4483	2915	Bpl_scaf_38716	1279	1541	622342	622083	263	86.312	1.95e-73	Bpl_scaf_38716	intergenic_region	595373	696165
v1_uce-4483	2915	Bpl_scaf_725	1282	1550	692308	692049	270	81.111	4.34e-50	Bpl_scaf_725	intergenic_region	584280	730798
v1_uce-4483	2915	Bpl_scaf_4270	2055	2915	435210	434352	861	98.955	0	Bpl_scaf_4270	five_prime_cis_splice_site	434895	434896
v1_uce-4483	2915	Bpl_scaf_15034	1306	1438	43190	43068	133	82.707	3.5e-21	Bpl_scaf_15034	intergenic_region	40458	43393
v1_uce-4483	2915	Bpl_scaf_59427	1406	1537	71472	71604	133	85.714	4.47e-30	Bpl_scaf_59427	intron	69992	77621
v1_uce-4493	2962	Bpl_scaf_13236	1	1188	27235	26048	1193	93.797	0	Bpl_scaf_13236	intron	27070	28411
v1_uce-4493	2962	Bpl_scaf_42650	832	1196	353761	354123	366	86.066	1.13e-105	Bpl_scaf_42650	intergenic_region	339761	377956
v1_uce-4493	2962	Bpl_scaf_64764	836	1188	70669	70317	355	87.042	6.78e-108	Bpl_scaf_64764	intron	69534	70762
v1_uce-4493	2962	Bpl_scaf_23346	845	1196	183627	183977	354	81.921	9.15e-77	Bpl_scaf_23346	intergenic_region	126178	209549
v1_uce-4493	2962	Bpl_scaf_13236	850	1196	984195	984545	355	82.254	2.54e-77	Bpl_scaf_13236	intron	983977	986534
v1_uce-4500	4457	Bpl_scaf_38064	2026	4457	77748	75322	2439	98.729	0	Bpl_scaf_38064	intron	77145	78940
v1_uce-4500	4457	Bpl_scaf_3127	1	2312	21061	18740	2324	97.504	0	Bpl_scaf_3127	intron	17065	21751
v1_uce-4501	2092	Bpl_scaf_34764	288	464	103695	103872	181	85.083	6.77e-42	Bpl_scaf_34764	intron	101326	103981
v1_uce-4501	2092	Bpl_scaf_16621	291	447	914165	914319	158	85.443	6.81e-37	Bpl_scaf_16621	intron	913210	914373
v1_uce-4501	2092	Bpl_scaf_20595	303	433	108562	108691	132	87.879	4.1e-34	Bpl_scaf_20595	intron	107909	110127
v1_uce-4503	4596	Bpl_scaf_19670	63	2969	42730	39835	2911	96.462	0	Bpl_scaf_19670	intron	35953	44905
v1_uce-4507	3059	Bpl_scaf_37447	1	2528	151064	153600	2540	97.677	0	Bpl_scaf_37447	intergenic_region	148797	196745
v1_uce-4507	3059	Bpl_scaf_49160	56	2530	403683	401198	2486	98.431	0	Bpl_scaf_49160	intron	400279	404313
v1_uce-4508	2771	Bpl_scaf_59173	1	1080	49935	48841	1096	95.255	0	Bpl_scaf_59173	exon	49845	49971
v1_uce-4526	3742	Bpl_scaf_59490	1	2637	7993	5365	2659	96.803	0	Bpl_scaf_59490	intron	7686	10205
v1_uce-4526	3742	Bpl_scaf_28862	1946	3742	738586	736807	1801	95.336	0	Bpl_scaf_28862	five_prime_cis_splice_site	737263	737264
v1_uce-4527	2662	Bpl_scaf_38390	2091	2293	494328	494531	208	83.173	6.67e-43	Bpl_scaf_38390	intron	492809	495642
v1_uce-4527	2662	Bpl_scaf_55716	2099	2285	282686	282871	192	82.812	8.69e-37	Bpl_scaf_55716	intron	280828	282948
v1_uce-4528	2802	Bpl_scaf_6694	1	1823	25323	23498	1827	98.358	0	Bpl_scaf_6694	five_prime_cis_splice_site	25216	25217
v1_uce-4528	2802	Bpl_scaf_55633	281	715	588677	588248	436	85.78	3.75e-125	Bpl_scaf_55633	intron	588072	588905
v1_uce-4528	2802	Bpl_scaf_34737	1411	1838	221036	220598	442	85.747	4.85e-124	Bpl_scaf_34737	intron	220527	221514
v1_uce-4539	2521	Bpl_scaf_65221	1	1229	179646	178418	1229	99.349	0	Bpl_scaf_65221	intergenic_region	148519	197361
v1_uce-4539	2521	Bpl_scaf_43466	1195	1325	112116	111990	131	85.496	1.79e-28	Bpl_scaf_43466	intergenic_region	104273	116035
v1_uce-454	2817	Bpl_scaf_15281	163	1215	16143	15072	1073	96.459	0	Bpl_scaf_15281	five_prime_cis_splice_site	15597	15598
v1_uce-454	2817	Bpl_scaf_31681	1587	2817	133506	132267	1240	98.79	0	Bpl_scaf_31681	five_prime_cis_splice_site	133054	133055
v1_uce-454	2817	Bpl_scaf_61432	1460	1787	144796	145118	328	93.293	2.24e-132	Bpl_scaf_61432	intergenic_region	142785	189342
v1_uce-454	2817	Bpl_scaf_31134	1583	1864	407026	406747	282	96.809	1.35e-129	Bpl_scaf_31134	intron	406425	412116
v1_uce-4540	3955	Bpl_scaf_14490	1	2304	94595	96900	2307	98.873	0	Bpl_scaf_14490	intergenic_region	85715	131957
v1_uce-4541	4878	Bpl_scaf_20065	144	2956	84149	86954	2817	98.332	0	Bpl_scaf_20065	intergenic_region	75971	134073
v1_uce-4543	1513	Bpl_scaf_9015	9	383	258656	258282	375	89.333	1.99e-130	Bpl_scaf_9015	intergenic_region	258156	274557
v1_uce-4543	1513	Bpl_scaf_42221	13	361	87737	87389	349	89.685	1.21e-122	Bpl_scaf_42221	intron	84956	88295
v1_uce-4543	1513	Bpl_scaf_55671	14	376	43227	42865	363	91.46	9.14e-139	Bpl_scaf_55671	intron	42705	44484
v1_uce-4545	1935	Bpl_scaf_41288	1	1935	565321	563390	1945	98.046	0	Bpl_scaf_41288	five_prime_cis_splice_site	564709	564710
v1_uce-4545	1935	Bpl_scaf_65428	1861	1935	546540	546466	75	93.333	6.43e-22	Bpl_scaf_65428	intron	544357	546762
v1_uce-4545	1935	Bpl_scaf_16464	1831	1935	325047	325146	105	88.571	2.97e-25	Bpl_scaf_16464	intergenic_region	274987	396472
v1_uce-4546	2050	Bpl_scaf_41288	50	1651	497779	496179	1602	99.688	0	Bpl_scaf_41288	five_prime_cis_splice_site	497405	497406
v1_uce-4546	2050	Bpl_scaf_39117	153	321	246074	246244	176	80.682	2.44e-26	Bpl_scaf_39117	intron	246044	248577
v1_uce-4547	2453	Bpl_scaf_51671	871	2430	105325	103754	1575	96.825	0	Bpl_scaf_51671	five_prime_cis_splice_site	104443	104444
v1_uce-4547	2453	Bpl_scaf_44438	52	1664	86243	84623	1622	97.781	0	Bpl_scaf_44438	intron	85641	90143
v1_uce-4550	3138	Bpl_scaf_42376	1	1303	74213	72933	1310	93.511	0	Bpl_scaf_42376	intron	73517	74759
v1_uce-4552	2678	Bpl_scaf_8775	351	455	332386	332278	109	86.239	6.91e-23	Bpl_scaf_8775	intron	330169	332631
v1_uce-4555	1981	Bpl_scaf_38080	1375	1554	420385	420203	185	85.405	3.83e-44	Bpl_scaf_38080	intron	419754	420576
v1_uce-4555	1981	Bpl_scaf_52097	1370	1555	744602	744414	191	86.387	3.8e-49	Bpl_scaf_52097	intron	744325	745979
v1_uce-4556	1833	Bpl_scaf_32399	1	1517	870679	869163	1517	99.67	0	Bpl_scaf_32399	exon	870618	870719
v1_uce-4557	2717	Bpl_scaf_28186	1	2004	184621	182618	2005	98.853	0	Bpl_scaf_28186	intron	183846	188033
v1_uce-4557	2717	Bpl_scaf_56753	1205	1270	651787	651854	70	87.143	1.19e-10	Bpl_scaf_56753	intron	648118	657013
v1_uce-4558	2801	Bpl_scaf_5538	1163	2801	160236	161885	1650	96.727	0	Bpl_scaf_5538	intergenic_region	156517	226078
v1_uce-4560	1756	Bpl_scaf_51491	3	1199	396827	395631	1200	98.667	0	Bpl_scaf_51491	intron	396595	397051
v1_uce-4560	1756	Bpl_scaf_15282	570	691	706225	706099	127	80.315	7.59e-16	Bpl_scaf_15282	intron	706028	707314
v1_uce-4560	1756	Bpl_scaf_23796	650	704	115730	115786	57	89.474	9.89e-10	Bpl_scaf_23796	intron	113715	117939
v1_uce-4560	1756	Bpl_scaf_64387	662	742	105323	105242	82	86.585	2.73e-15	Bpl_scaf_64387	intron	105085	106807
v1_uce-4562	2979	Bpl_scaf_8098	1	1950	56636	54687	1950	99.795	0	Bpl_scaf_8098	intergenic_region	56309	137779
v1_uce-4564	2674	Bpl_scaf_7318	318	999	349432	350119	688	96.948	0	Bpl_scaf_7318	intron	348569	350188
v1_uce-4565	2117	Bpl_scaf_15983	107	254	74066	74213	151	85.43	4.15e-34	Bpl_scaf_15983	intron	69961	74407
v1_uce-4565	2117	Bpl_scaf_27248	1393	2079	21428	22113	692	96.098	0	Bpl_scaf_27248	intron	21055	23288
v1_uce-4565	2117	Bpl_scaf_24370	1407	1526	1156131	1155992	140	80.714	9.18e-16	Bpl_scaf_24370	intergenic_region	1139345	1219101
v1_uce-4565	2117	Bpl_scaf_45827	1431	1526	167930	167841	96	88.542	7.04e-22	Bpl_scaf_45827	intron	167440	169399
v1_uce-4566	3109	Bpl_scaf_55671	2149	2306	50446	50610	166	86.145	1.69e-39	Bpl_scaf_55671	intron	49712	57039
v1_uce-4566	3109	Bpl_scaf_15271	2158	2308	306663	306828	166	80.723	8.03e-23	Bpl_scaf_15271	intergenic_region	159053	312481
v1_uce-4566	3109	Bpl_scaf_25140	2150	2308	105293	105448	164	86.585	6.08e-39	Bpl_scaf_25140	intron	104276	105502
v1_uce-4566	3109	Bpl_scaf_54504	2156	2307	83523	83672	157	80.892	2.89e-22	Bpl_scaf_54504	three_prime_UTR	80014	85695
v1_uce-4566	3109	Bpl_scaf_54504	2157	2307	166007	166159	157	88.535	7.81e-43	Bpl_scaf_54504	intron	163405	166392
v1_uce-4567	2394	Bpl_scaf_48061	889	1132	90760	91006	247	80.567	1.29e-44	Bpl_scaf_48061	intron	89700	94330
v1_uce-4567	2394	Bpl_scaf_24319	892	1132	437505	437265	241	86.722	4.47e-69	Bpl_scaf_24319	intron	436499	437951
v1_uce-4567	2394	Bpl_scaf_24319	896	1132	432707	432473	239	83.264	5.91e-53	Bpl_scaf_24319	intron	432425	434292
v1_uce-4569	4975	Bpl_scaf_51882	2745	3016	494087	494360	274	92.701	1.48e-106	Bpl_scaf_51882	intron	493962	495344
v1_uce-4569	4975	Bpl_scaf_58986	2742	3017	273348	273625	279	93.19	1.9e-110	Bpl_scaf_58986	intergenic_region	261714	286802
v1_uce-4569	4975	Bpl_scaf_64136	2746	2995	722155	722396	252	90.079	3.29e-83	Bpl_scaf_64136	intergenic_region	669619	728958
v1_uce-4569	4975	Bpl_scaf_52096	2750	2996	146867	146616	252	90.079	7.08e-85	Bpl_scaf_52096	intron	143967	147472
v1_uce-458	2225	Bpl_scaf_45214	1	1008	328896	329907	1012	98.024	0	Bpl_scaf_45214	intergenic_region	316033	349596
v1_uce-4580	2481	Bpl_scaf_54119	1602	1799	405401	405597	199	91.457	1.29e-69	Bpl_scaf_54119	intergenic_region	305051	424381
v1_uce-4580	2481	Bpl_scaf_43129	1661	1861	211277	211481	209	88.038	1.31e-59	Bpl_scaf_43129	intron	208246	217306
v1_uce-4580	2481	Bpl_scaf_46207	1664	1853	436118	435927	197	86.294	1.33e-49	Bpl_scaf_46207	intron	435912	436686
v1_uce-4582	1945	Bpl_scaf_10139	496	589	812295	812403	109	83.486	1.09e-14	Bpl_scaf_10139	intron	807130	813408
v1_uce-4585	2070	Bpl_scaf_45587	2	282	335580	335871	293	82.253	8.42e-61	Bpl_scaf_45587	intron	332979	336523
v1_uce-4585	2070	Bpl_scaf_34352	80	280	66697	66899	209	80.383	1.89e-32	Bpl_scaf_34352	intergenic_region	64282	69070
v1_uce-4586	1434	Bpl_scaf_21200	1	1182	50976	49787	1190	98.992	0	Bpl_scaf_21200	five_prime_cis_splice_site	50912	50913
v1_uce-4587	3368	Bpl_scaf_46023	1959	3368	499325	497916	1412	98.229	0	Bpl_scaf_46023	intron	498700	504431
v1_uce-4588	2840	Bpl_scaf_42563	2332	2840	386030	386533	514	90.078	0	Bpl_scaf_42563	intron	383742	390776
v1_uce-4588	2840	Bpl_scaf_20376	2330	2840	444409	443903	517	89.749	0	Bpl_scaf_20376	intergenic_region	437560	472692
v1_uce-4588	2840	Bpl_scaf_20376	845	982	117869	118003	138	81.884	2.64e-22	Bpl_scaf_20376	intergenic_region	86318	125558
v1_uce-4588	2840	Bpl_scaf_55577	846	982	108965	109101	138	89.855	3.32e-41	Bpl_scaf_55577	intergenic_region	82532	137812
v1_uce-459	2222	Bpl_scaf_38714	2115	2220	301832	301727	106	91.509	2.03e-32	Bpl_scaf_38714	intergenic_region	288661	307994
v1_uce-459	2222	Bpl_scaf_46578	2117	2222	850265	850160	106	95.283	4.33e-39	Bpl_scaf_46578	intron	848346	851873
v1_uce-459	2222	Bpl_scaf_46578	2119	2222	111454	111558	106	90.566	1.22e-29	Bpl_scaf_46578	intron	110879	112716
v1_uce-459	2222	Bpl_scaf_38714	2077	2222	402575	402428	148	89.189	1.55e-43	Bpl_scaf_38714	intergenic_region	367197	449261
v1_uce-459	2222	Bpl_scaf_1179	2086	2222	127410	127274	137	90.511	5.56e-43	Bpl_scaf_1179	intron	125464	128780
v1_uce-4592	1816	Bpl_scaf_21410	1	1816	89773	87952	1823	99.397	0	Bpl_scaf_21410	intron	89086	90514
v1_uce-4592	1816	Bpl_scaf_34	1536	1670	92013	92147	135	85.185	2.77e-30	Bpl_scaf_34	intron	91933	94273
v1_uce-460	2334	Bpl_scaf_14490	183	650	71591	71124	470	94.681	0	Bpl_scaf_14490	five_prime_cis_splice_site	71577	71578
v1_uce-460	2334	Bpl_scaf_16451	386	650	51224	51488	265	93.585	1.92e-107	Bpl_scaf_16451	intergenic_region	16622	52508
v1_uce-460	2334	Bpl_scaf_24198	527	2334	100734	98929	1810	98.84	0	Bpl_scaf_24198	intron	100099	101864
v1_uce-4608	3214	Bpl_scaf_36689	119	2196	669023	671116	2094	98.424	0	Bpl_scaf_36689	intergenic_region	661478	706167
v1_uce-4638	2380	Bpl_scaf_54265	1	1100	91899	90794	1108	98.014	0	Bpl_scaf_54265	intron	90753	93002
v1_uce-4638	2380	Bpl_scaf_56891	3	2198	288185	286022	2201	97.547	0	Bpl_scaf_56891	five_prime_cis_splice_site	286793	286794
v1_uce-4643	3217	Bpl_scaf_50121	1009	1802	130716	131527	820	85.976	0	Bpl_scaf_50121	intergenic_region	127063	135672
v1_uce-4654	1951	Bpl_scaf_61662	394	525	92308	92179	132	86.364	2.3e-31	Bpl_scaf_61662	intergenic_region	38330	187721
v1_uce-4659	2064	Bpl_scaf_558	1	2064	343684	341614	2071	99.469	0	Bpl_scaf_558	three_prime_UTR	343311	343929
v1_uce-4672	3141	Bpl_scaf_64904	652	1966	987846	989136	1339	92.681	0	Bpl_scaf_64904	intron	985113	989898
v1_uce-4673	2462	Bpl_scaf_14461	1673	1870	360910	360718	198	91.919	3.56e-70	Bpl_scaf_14461	intergenic_region	322711	377131
v1_uce-4673	2462	Bpl_scaf_38089	1663	2042	547760	548141	389	89.203	3.27e-130	Bpl_scaf_38089	intergenic_region	485201	549388
v1_uce-4673	2462	Bpl_scaf_41128	1676	2044	771458	771073	392	81.888	1.26e-79	Bpl_scaf_41128	intergenic_region	769774	797114
v1_uce-4675	2828	Bpl_scaf_52012	7	1229	191144	189957	1223	94.767	0	Bpl_scaf_52012	intron	190744	191812
v1_uce-4675	2828	Bpl_scaf_60067	1338	1623	171933	172226	295	85.424	6.75e-78	Bpl_scaf_60067	intergenic_region	131102	249532
v1_uce-4675	2828	Bpl_scaf_47298	1335	1623	627981	628273	294	84.694	4.06e-75	Bpl_scaf_47298	intron	627895	629366
v1_uce-4686	2453	Bpl_scaf_19361	1538	2403	57447	56583	866	98.499	0	Bpl_scaf_19361	five_prime_cis_splice_site	57304	57305
v1_uce-4686	2453	Bpl_scaf_19710	908	1519	47257	47871	615	99.024	0	Bpl_scaf_19710	intron	42769	48229
v1_uce-4688	3605	Bpl_scaf_52731	1	903	295465	294563	904	98.23	0	Bpl_scaf_52731	intron	293717	295961
v1_uce-4688	3605	Bpl_scaf_20847	900	3605	163352	160648	2706	99.778	0	Bpl_scaf_20847	intron	163212	164033
v1_uce-4691	2948	Bpl_scaf_53547	1	139	296658	296796	140	82.143	5.88e-24	Bpl_scaf_53547	intergenic_region	282168	332559
v1_uce-4691	2948	Bpl_scaf_29069	168	274	32878	32772	107	93.458	3.47e-36	Bpl_scaf_29069	intron	30732	38701
v1_uce-4692	2317	Bpl_scaf_29487	1	1056	923665	922608	1058	99.433	0	Bpl_scaf_29487	five_prime_cis_splice_site	923285	923286
v1_uce-4692	2317	Bpl_scaf_57724	2010	2317	54836	55143	308	99.351	2.29e-156	Bpl_scaf_57724	intron	54206	56336
v1_uce-4692	2317	Bpl_scaf_51671	2011	2317	156083	155776	308	99.351	8.25e-156	Bpl_scaf_51671	intron	152536	157393
v1_uce-4692	2317	Bpl_scaf_42376	981	2317	73965	72629	1337	99.776	0	Bpl_scaf_42376	intron	73517	74759
v1_uce-4693	1473	Bpl_scaf_29487	381	1018	868599	867962	638	98.746	0	Bpl_scaf_29487	intergenic_region	855011	873083
v1_uce-4693	1473	Bpl_scaf_18613	57	235	468172	467991	185	86.486	4.7e-47	Bpl_scaf_18613	intergenic_region	458357	512676
v1_uce-4695	3003	Bpl_scaf_29450	1	1136	197052	195917	1136	99.648	0	Bpl_scaf_29450	five_prime_cis_splice_site	196716	196717
v1_uce-4695	3003	Bpl_scaf_17202	626	1136	79121	79633	514	96.498	0	Bpl_scaf_17202	intergenic_region	75683	91666
v1_uce-4695	3003	Bpl_scaf_57484	623	1136	1776489	1777002	515	96.699	0	Bpl_scaf_57484	intron	1773857	1778580
v1_uce-4695	3003	Bpl_scaf_49537	1115	3003	509419	507531	1889	100	0	Bpl_scaf_49537	intron	508796	519301
v1_uce-4696	3012	Bpl_scaf_28209	167	1752	175089	173504	1586	99.306	0	Bpl_scaf_28209	five_prime_cis_splice_site	174853	174854
v1_uce-4696	3012	Bpl_scaf_58215	1497	1750	236557	236295	263	81.749	9.64e-52	Bpl_scaf_58215	intron	236116	237695
v1_uce-4696	3012	Bpl_scaf_62441	1494	1754	1073705	1073440	269	82.9	7.4e-58	Bpl_scaf_62441	intron	1073384	1074218
v1_uce-4696	3012	Bpl_scaf_62441	1498	1753	620475	620225	264	80.682	5.85e-44	Bpl_scaf_62441	intron	619248	620745
v1_uce-47	1630	Bpl_scaf_38338	786	1630	461570	460728	845	99.172	0	Bpl_scaf_38338	five_prime_cis_splice_site	461556	461557
v1_uce-47	1630	Bpl_scaf_15034	1030	1212	171585	171767	183	93.443	2.34e-70	Bpl_scaf_15034	intron	171045	172230
v1_uce-47	1630	Bpl_scaf_38338	1031	1202	703840	703666	176	90.341	1.85e-56	Bpl_scaf_38338	intron	703007	703942
v1_uce-4711	1644	Bpl_scaf_4947	1587	1644	202426	202483	58	98.276	3.28e-19	Bpl_scaf_4947	intron	202272	204134
v1_uce-4718	1901	Bpl_scaf_44429	1628	1899	149596	149867	272	98.897	8.98e-135	Bpl_scaf_44429	intron	149413	151860
v1_uce-4719	2496	Bpl_scaf_32399	333	1569	727985	729217	1237	98.707	0	Bpl_scaf_32399	intron	727919	729678
v1_uce-4719	2496	Bpl_scaf_41288	335	1571	163063	164298	1237	98.949	0	Bpl_scaf_41288	intron	158720	172776
v1_uce-4728	1446	Bpl_scaf_5538	353	1446	1602188	1601093	1096	97.993	0	Bpl_scaf_5538	intergenic_region	1582782	1620990
v1_uce-4728	1446	Bpl_scaf_28083	1	718	441349	440632	719	96.801	0	Bpl_scaf_28083	intron	438840	445355
v1_uce-4728	1446	Bpl_scaf_62587	5	715	414635	415347	713	97.055	0	Bpl_scaf_62587	intron	410045	417686
v1_uce-4733	4355	Bpl_scaf_55716	1	1656	253150	251504	1656	98.43	0	Bpl_scaf_55716	five_prime_cis_splice_site	252546	252547
v1_uce-4733	4355	Bpl_scaf_60986	1016	2214	310670	311867	1201	98.002	0	Bpl_scaf_60986	intron	309421	313777
v1_uce-4733	4355	Bpl_scaf_4130	959	2211	65741	66993	1254	98.246	0	Bpl_scaf_4130	intron	65312	71563
v1_uce-4735	2299	Bpl_scaf_30461	1	1085	21926	23009	1086	98.527	0	Bpl_scaf_30461	intron	21541	30416
v1_uce-4735	2299	Bpl_scaf_56904	1129	2299	1012861	1011690	1172	99.829	0	Bpl_scaf_56904	intron	1012034	1013739
v1_uce-4741	2014	Bpl_scaf_57618	1959	2014	261875	261930	56	98.214	5.21e-18	Bpl_scaf_57618	intergenic_region	239608	291304
v1_uce-4742	2661	Bpl_scaf_64136	1919	2186	335282	335557	278	80.576	1.42e-49	Bpl_scaf_64136	intergenic_region	332740	479071
v1_uce-4742	2661	Bpl_scaf_58215	1928	2181	120835	121094	265	80.755	3.08e-46	Bpl_scaf_58215	intron	120580	121606
v1_uce-4742	2661	Bpl_scaf_3428	1934	2183	691179	690930	252	86.905	2.3e-72	Bpl_scaf_3428	intergenic_region	689784	737879
v1_uce-475	1973	Bpl_scaf_40670	1	124	33373	33249	125	96	3.78e-49	Bpl_scaf_40670	intron	33223	34694
v1_uce-475	1973	Bpl_scaf_51671	1834	1958	30304	30180	125	99.2	2.24e-56	Bpl_scaf_51671	intron	17047	30456
v1_uce-475	1973	Bpl_scaf_54495	120	414	452424	452726	303	86.469	2.15e-86	Bpl_scaf_54495	intergenic_region	446863	475346
v1_uce-4757	1994	Bpl_scaf_55453	1275	1472	684525	684326	201	89.552	3.74e-64	Bpl_scaf_55453	intron	682391	687267
v1_uce-4757	1994	Bpl_scaf_11334	1269	1452	471019	470835	185	91.351	3.74e-64	Bpl_scaf_11334	intergenic_region	409280	471328
v1_uce-4757	1994	Bpl_scaf_53797	1287	1458	106389	106554	174	85.632	8.34e-41	Bpl_scaf_53797	intergenic_region	62535	237871
v1_uce-476	1488	Bpl_scaf_51671	1	1130	7258	6138	1130	98.761	0	Bpl_scaf_51671	exon	7253	7409
v1_uce-476	1488	Bpl_scaf_4930	947	1130	228159	227976	184	94.565	2.74e-74	Bpl_scaf_4930	intron	227068	230709
v1_uce-476	1488	Bpl_scaf_49462	951	1127	485516	485343	177	90.96	2.8e-59	Bpl_scaf_49462	intergenic_region	420752	553855
v1_uce-476	1488	Bpl_scaf_21453	967	1135	361706	361542	169	90.533	7.84e-55	Bpl_scaf_21453	three_prime_UTR	360522	365350
v1_uce-476	1488	Bpl_scaf_61313	985	1488	192586	193086	504	98.016	0	Bpl_scaf_61313	intron	192509	194943
v1_uce-4764	3853	Bpl_scaf_28262	1	1680	7120	5440	1681	99.227	0	Bpl_scaf_28262	exon	7074	7200
v1_uce-4764	3853	Bpl_scaf_38716	120	482	682734	682361	381	83.465	9.1e-88	Bpl_scaf_38716	intergenic_region	595373	696165
v1_uce-4765	2067	Bpl_scaf_30925	628	798	148180	148351	172	96.512	1.38e-73	Bpl_scaf_30925	intergenic_region	147989	184694
v1_uce-4765	2067	Bpl_scaf_30925	633	798	146871	147029	166	91.566	3.04e-55	Bpl_scaf_30925	intron	146638	147799
v1_uce-4765	2067	Bpl_scaf_23154	634	798	361608	361773	166	98.795	6.36e-77	Bpl_scaf_23154	intron	361547	368893
v1_uce-4768	2056	Bpl_scaf_63944	710	863	165382	165536	155	81.935	1.89e-27	Bpl_scaf_63944	intergenic_region	156676	336299
v1_uce-4768	2056	Bpl_scaf_61206	1052	2056	39467	40465	1005	97.413	0	Bpl_scaf_61206	intergenic_region	28934	168025
v1_uce-4771	3525	Bpl_scaf_13826	1	275	212590	212864	275	97.818	3.63e-131	Bpl_scaf_13826	intergenic_region	86556	213325
v1_uce-4771	3525	Bpl_scaf_58780	2024	2289	128712	128975	269	86.989	3.03e-77	Bpl_scaf_58780	intergenic_region	126348	142268
v1_uce-4771	3525	Bpl_scaf_20952	2031	2292	765214	765474	265	87.547	2.35e-78	Bpl_scaf_20952	intron	764315	765548
v1_uce-4771	3525	Bpl_scaf_58780	2032	2294	150962	151212	265	80.377	1.9e-44	Bpl_scaf_58780	intron	149353	154615
v1_uce-4771	3525	Bpl_scaf_20952	2033	2289	156953	157210	265	81.132	8.8e-48	Bpl_scaf_20952	intergenic_region	57073	158450
v1_uce-4771	3525	Bpl_scaf_27158	2043	2303	387534	387280	264	84.848	5.15e-65	Bpl_scaf_27158	intron	386250	387603
v1_uce-4778	1655	Bpl_scaf_20847	1	1426	93225	91800	1426	99.719	0	Bpl_scaf_20847	intron	92836	95631
v1_uce-4778	1655	Bpl_scaf_23589	83	191	47382	47271	114	85.965	4.24e-23	Bpl_scaf_23589	intron	45969	48464
v1_uce-4780	2925	Bpl_scaf_20847	722	2351	75689	74060	1630	99.264	0	Bpl_scaf_20847	intron	75033	75975
v1_uce-4780	2925	Bpl_scaf_53159	721	1180	259502	259957	461	91.323	2.82e-176	Bpl_scaf_53159	intron	259029	260052
v1_uce-4780	2925	Bpl_scaf_57484	2430	2925	396226	396721	496	99.395	0	Bpl_scaf_57484	intergenic_region	333134	425904
v1_uce-480	3288	Bpl_scaf_59372	1191	3288	742292	740191	2103	99.049	0	Bpl_scaf_59372	intergenic_region	692110	776317
v1_uce-480	3288	Bpl_scaf_6901	1200	3288	60736	58652	2091	98.804	0	Bpl_scaf_6901	intron	52432	61114
v1_uce-480	3288	Bpl_scaf_40355	1	91	36851	36764	91	86.813	8.56e-18	Bpl_scaf_40355	intergenic_region	34207	44062
v1_uce-4804	4927	Bpl_scaf_6729	1748	3637	292388	290495	1912	94.561	0	Bpl_scaf_6729	intron	290309	293270
v1_uce-4808	2341	Bpl_scaf_9004	1	1562	178801	180364	1566	98.851	0	Bpl_scaf_9004	intergenic_region	133056	325754
v1_uce-4818	3157	Bpl_scaf_30056	1	55	216001	215947	55	98.182	2.95e-17	Bpl_scaf_30056	intron	214198	218205
v1_uce-4818	3157	Bpl_scaf_57724	1073	1506	131447	131032	436	86.927	1.51e-129	Bpl_scaf_57724	intergenic_region	128545	144276
v1_uce-4822	2841	Bpl_scaf_1363	1227	1936	499253	498517	743	90.31	0	Bpl_scaf_1363	intron	497812	500734
v1_uce-4822	2841	Bpl_scaf_55215	1448	1933	41798	42285	488	95.697	0	Bpl_scaf_55215	intron	41311	42550
v1_uce-4822	2841	Bpl_scaf_41129	228	484	58113	57858	257	86.77	5.28e-74	Bpl_scaf_41129	intron	56224	58320
v1_uce-4823	3174	Bpl_scaf_26981	2	1689	33294	31570	1725	97.043	0	Bpl_scaf_26981	three_prime_UTR	32765	33262
v1_uce-4823	3174	Bpl_scaf_10277	1999	3174	1290982	1289808	1176	99.065	0	Bpl_scaf_10277	intron	1290859	1291719
v1_uce-4823	3174	Bpl_scaf_62215	1754	2038	413145	412863	285	90.526	3.41e-101	Bpl_scaf_62215	intergenic_region	361614	434416
v1_uce-4823	3174	Bpl_scaf_10277	1755	2035	1590738	1590455	285	91.93	9.41e-107	Bpl_scaf_10277	intergenic_region	1453767	1762712
v1_uce-4823	3174	Bpl_scaf_54983	1757	2036	234746	235022	280	96.786	7.07e-128	Bpl_scaf_54983	intron	234247	235558
v1_uce-4824	2098	Bpl_scaf_21636	1194	1435	9116	8873	244	90.574	2.96e-85	Bpl_scaf_21636	intergenic_region	8834	17954
v1_uce-4824	2098	Bpl_scaf_16054	1187	1436	173486	173239	250	90	2.96e-85	Bpl_scaf_16054	intron	173079	174535
v1_uce-4824	2098	Bpl_scaf_55694	1188	1437	206255	206503	250	87.2	1.4e-73	Bpl_scaf_55694	intron	206191	206801
v1_uce-4824	2098	Bpl_scaf_55694	1197	1432	223173	222939	236	88.136	1.81e-72	Bpl_scaf_55694	intron	220611	226835
v1_uce-4824	2098	Bpl_scaf_17115	1198	1433	225277	225044	236	86.864	1.82e-67	Bpl_scaf_17115	intron	225007	227903
v1_uce-4835	2642	Bpl_scaf_16590	1533	2642	292216	293325	1110	98.559	0	Bpl_scaf_16590	intron	290125	296579
v1_uce-4836	2386	Bpl_scaf_48682	1	65	72162	72098	65	95.385	1.33e-19	Bpl_scaf_48682	intron	72031	72746
v1_uce-4842	2570	Bpl_scaf_22363	486	633	285159	285012	150	85.333	5.05e-34	Bpl_scaf_22363	intergenic_region	279772	286344
v1_uce-4843	1533	Bpl_scaf_9704	1253	1533	439146	439424	281	98.577	1.2e-137	Bpl_scaf_9704	intergenic_region	436323	455329
v1_uce-4843	1533	Bpl_scaf_30366	1256	1533	919046	919326	281	96.797	9.4e-129	Bpl_scaf_30366	intron	918680	920963
v1_uce-4843	1533	Bpl_scaf_15294	1258	1533	398738	399017	281	96.797	3.38e-128	Bpl_scaf_15294	intron	398407	400746
v1_uce-4843	1533	Bpl_scaf_30366	1266	1533	105929	105662	268	100	1.2e-137	Bpl_scaf_30366	intron	102637	112358
v1_uce-4848	1391	Bpl_scaf_24834	1	221	290548	290766	221	97.285	5.31e-101	Bpl_scaf_24834	intergenic_region	290255	304588
v1_uce-485	2900	Bpl_scaf_23676	1	2900	725616	722717	2900	99.862	0	Bpl_scaf_23676	intergenic_region	724828	808772
v1_uce-4853	1855	Bpl_scaf_18682	661	1855	369128	367930	1202	97.837	0	Bpl_scaf_18682	intron	369031	371091
v1_uce-4853	1855	Bpl_scaf_32713	411	648	128706	128953	249	81.526	5.95e-47	Bpl_scaf_32713	intron	128419	128972
v1_uce-4853	1855	Bpl_scaf_57026	415	646	174315	174068	250	80.8	5.99e-42	Bpl_scaf_57026	intron	173286	181181
[truncated: 2,997 more rows]

## Sheet: Table S6
Supplementary Table S6 Functional annotation of Pseudoreference (Ref2)
query	seed_ortholog	evalue	score	eggNOG_OGs	max_annot_lvl	COG_category	COG_Group	Fuction	Description	Preferred_name	GOs	EC	KEGG_ko	KEGG_Pathway	KEGG_Module	KEGG_Reaction	KEGG_rclass	BRITE	KEGG_TC	CAZy	BiGG_Reaction	PFAMs
v1_uce-11	10224.XP_002733265.1	1.1e-33	134	COG0494@1|root,2S254@2759|Eukaryota,39ZYW@33154|Opisthokonta,3BPBN@33208|Metazoa,3D6IS@33213|Bilateria	33208|Metazoa	L	Information storage and processing	Replication, recombination and repair	GTP diphosphatase activity	-	-	3.6.1.55,3.6.1.56	ko:K03574,ko:K17816	-	-	-	-	ko00000,ko01000,ko03400	-	-	-	NUDIX
v1_uce-1120	6500.XP_005107738.1	4.45e-106	341	KOG1954@1|root,KOG1954@2759|Eukaryota,38D2G@33154|Opisthokonta,3B9GP@33208|Metazoa,3CT36@33213|Bilateria	33208|Metazoa	TU	Cellular processes and signaling	Signal transduction mechanisms	Belongs to the TRAFAC class dynamin-like GTPase superfamily. Dynamin Fzo YdjA family	EHD4	GO:0000003,GO:0001654,GO:0001745,GO:0001751,GO:0001754,GO:0001881,GO:0001932,GO:0001934,GO:0002009,GO:0002165,GO:0003002,GO:0003006,GO:0003407,GO:0003674,GO:0003676,GO:0003824,GO:0005488,GO:0005515,GO:0005575,GO:0005622,GO:0005623,GO:0005634,GO:0005737,GO:0005768,GO:0005769,GO:0005783,GO:0005811,GO:0005886,GO:0005929,GO:0006810,GO:0006886,GO:0006892,GO:0006896,GO:0006897,GO:0006907,GO:0006937,GO:…	-	ko:K12476,ko:K12477,ko:K12483	ko04144,map04144	-	-	-	ko00000,ko00001,ko04131,ko04147	-	-	-	Dynamin_N,EF-hand_4,EHD_N
v1_uce-1200	7234.FBpp0179048	4.96e-14	82.8	COG5245@1|root,KOG3595@2759|Eukaryota,39RW3@33154|Opisthokonta,3BD09@33208|Metazoa,3CYE3@33213|Bilateria,41WWT@6656|Arthropoda,3SGJW@50557|Insecta,44ZAE@7147|Diptera,45N44@7214|Drosophilidae	33208|Metazoa	Z	Cellular processes and signaling	Cytoskeleton	ATPase activity. It is involved in the biological process described with cilium or flagellum-dependent cell motility	DNAH6	GO:0003341,GO:0003674,GO:0003774,GO:0003777,GO:0003824,GO:0005488,GO:0005515,GO:0005575,GO:0005622,GO:0005623,GO:0005737,GO:0005856,GO:0005858,GO:0005875,GO:0005929,GO:0005930,GO:0006928,GO:0006996,GO:0007017,GO:0007018,GO:0008150,GO:0008569,GO:0009987,GO:0015630,GO:0016043,GO:0016462,GO:0016787,GO:0016817,GO:0016818,GO:0016887,GO:0017111,GO:0022607,GO:0030030,GO:0030031,GO:0030286,GO:0032838,GO:…	-	ko:K10408	ko05016,map05016	-	-	-	ko00000,ko00001,ko04812	-	-	-	AAA_5,AAA_6,AAA_7,AAA_8,AAA_9,DHC_N2,Dynein_heavy,MT
v1_uce-1236	6500.XP_005111554.1	5.23e-126	410	2DC8A@1|root,2S5JJ@2759|Eukaryota	2759|Eukaryota	S	Poorly characterized	Function unknown	Tetratricopeptide repeat protein	-	-	-	-	-	-	-	-	-	-	-	-	TPR_10,TPR_12,TPR_7
v1_uce-1298	1278307.KB907015_gene3519	2.41e-11	72.4	COG2816@1|root,COG2816@2|Bacteria,1QGCX@1224|Proteobacteria,1RP0Y@1236|Gammaproteobacteria,2QHP8@267894|Psychromonadaceae	1236|Gammaproteobacteria	L	Information storage and processing	Replication, recombination and repair	NADH pyrophosphatase zinc ribbon domain	nudC	-	3.6.1.22	ko:K03426	ko00760,ko01100,ko04146,map00760,map01100,map04146	-	R00103,R03004,R11104	RC00002	ko00000,ko00001,ko01000	-	-	-	NUDIX,NUDIX-like,zf-NADH-PPase
v1_uce-1304	7668.SPU_026981-tr	1.18e-187	583	KOG1075@1|root,KOG1075@2759|Eukaryota	7668.SPU_026981-tr|-	E	Metabolism	Amino acid transport and metabolism	Ribonuclease H protein	-	-	-	-	-	-	-	-	-	-	-	-	-
v1_uce-1321	32264.tetur08g07540.1	2.92e-28	122	KOG0756@1|root,KOG0756@2759|Eukaryota,38I0A@33154|Opisthokonta,3BAGX@33208|Metazoa,3CY3P@33213|Bilateria,41VAK@6656|Arthropoda	33208|Metazoa	C	Metabolism	Energy production and conversion	Belongs to the mitochondrial carrier (TC 2.A.29) family	SLC25A1	GO:0003674,GO:0005215,GO:0005342,GO:0005575,GO:0005622,GO:0005623,GO:0005737,GO:0005739,GO:0005740,GO:0005743,GO:0005975,GO:0005996,GO:0006006,GO:0006094,GO:0006139,GO:0006163,GO:0006164,GO:0006637,GO:0006725,GO:0006732,GO:0006753,GO:0006790,GO:0006793,GO:0006796,GO:0006807,GO:0006810,GO:0006811,GO:0006820,GO:0006839,GO:0006842,GO:0006843,GO:0006855,GO:0008150,GO:0008152,GO:0008509,GO:0008514,GO:…	-	ko:K15100	-	-	-	-	ko00000,ko02000	2.A.29.7	-	-	Mito_carr
v1_uce-1386	9668.ENSMPUP00000000817	5.78e-55	205	KOG1064@1|root,KOG1064@2759|Eukaryota,38E6B@33154|Opisthokonta,3BAX9@33208|Metazoa,3CSDE@33213|Bilateria,484J0@7711|Chordata,48XA3@7742|Vertebrata,3J71C@40674|Mammalia,3ESTW@33554|Carnivora	33208|Metazoa	S	Poorly characterized	Function unknown	Dmx-like 1	DMXL1	GO:0005575,GO:0005622,GO:0005623,GO:0005737,GO:0006873,GO:0006885,GO:0007035,GO:0007275,GO:0007424,GO:0008150,GO:0008593,GO:0009653,GO:0009966,GO:0009987,GO:0010646,GO:0016043,GO:0019725,GO:0022607,GO:0023051,GO:0030003,GO:0030004,GO:0030641,GO:0032501,GO:0032502,GO:0032991,GO:0034622,GO:0035148,GO:0035149,GO:0035152,GO:0035239,GO:0035295,GO:0042592,GO:0043291,GO:0043933,GO:0044085,GO:0044424,GO:…	-	-	-	-	-	-	-	-	-	-	Rav1p_C,WD40
v1_uce-1424	13735.ENSPSIP00000001919	2.08e-62	224	KOG1075@1|root,KOG1075@2759|Eukaryota,39Y6T@33154|Opisthokonta,3BEGN@33208|Metazoa,3CZ7K@33213|Bilateria,48DPU@7711|Chordata	33208|Metazoa	S	Poorly characterized	Function unknown	Ribonuclease H protein	-	-	-	-	-	-	-	-	-	-	-	-	Exo_endo_phos_2,RVT_1
v1_uce-1425	6500.XP_005096570.1	4.94e-129	404	COG0524@1|root,KOG2854@2759|Eukaryota,38C8G@33154|Opisthokonta,3BFS4@33208|Metazoa,3CS1X@33213|Bilateria	33208|Metazoa	G	Metabolism	Carbohydrate transport and metabolism	adenosine kinase	ADK	GO:0002682,GO:0002684,GO:0002694,GO:0002696,GO:0003674,GO:0003824,GO:0004001,GO:0005488,GO:0005515,GO:0005575,GO:0005622,GO:0005623,GO:0005634,GO:0005654,GO:0005737,GO:0005829,GO:0006139,GO:0006163,GO:0006164,GO:0006166,GO:0006167,GO:0006169,GO:0006175,GO:0006725,GO:0006753,GO:0006793,GO:0006796,GO:0006807,GO:0007623,GO:0008150,GO:0008152,GO:0008283,GO:0008284,GO:0009058,GO:0009116,GO:0009117,GO:…	2.7.1.20	ko:K00856	ko00230,ko01100,map00230,map01100	-	R00185	RC00002,RC00017	ko00000,ko00001,ko01000	-	-	-	PfkB
v1_uce-1470	48698.ENSPFOP00000027410	2.02e-119	412	2CN0T@1|root,2QT6K@2759|Eukaryota,38HU9@33154|Opisthokonta,3B99U@33208|Metazoa,3CUWU@33213|Bilateria,48AAA@7711|Chordata,496TM@7742|Vertebrata,49ZDB@7898|Actinopterygii	33208|Metazoa	S	Poorly characterized	Function unknown	Si ch211-286b4.4	-	-	-	-	-	-	-	-	-	-	-	-	-
v1_uce-1473	10224.XP_002730746.2	2.53e-100	333	KOG2113@1|root,KOG2113@2759|Eukaryota,38EDI@33154|Opisthokonta,3BGE2@33208|Metazoa,3CWDQ@33213|Bilateria	33208|Metazoa	O	Cellular processes and signaling	Posttranslational modification, protein turnover, chaperones	Mex-3 RNA binding family member	MEX3C	GO:0001501,GO:0001708,GO:0002062,GO:0002063,GO:0003415,GO:0003674,GO:0003676,GO:0003723,GO:0003727,GO:0003729,GO:0003730,GO:0005488,GO:0005509,GO:0005515,GO:0005575,GO:0005622,GO:0005623,GO:0005634,GO:0005654,GO:0005737,GO:0005829,GO:0006139,GO:0006401,GO:0006402,GO:0006403,GO:0006417,GO:0006464,GO:0006468,GO:0006725,GO:0006793,GO:0006796,GO:0006807,GO:0006996,GO:0007275,GO:0007389,GO:0008104,GO:…	2.3.2.27	ko:K15686	-	-	-	-	ko00000,ko01000,ko03019,ko04121	-	-	-	KH_1,zf-C3HC4_3
v1_uce-1630	9823.ENSSSCP00000019821	1.02e-71	262	28IND@1|root,2QQZC@2759|Eukaryota,39VSX@33154|Opisthokonta,3BGXR@33208|Metazoa,3CUGT@33213|Bilateria,48BEU@7711|Chordata,490EU@7742|Vertebrata,3JA7Y@40674|Mammalia,4IZ7U@91561|Cetartiodactyla	33208|Metazoa	S	Poorly characterized	Function unknown	Tetratricopeptide repeat and ankyrin repeat containing 1	TRANK1	-	-	-	-	-	-	-	-	-	-	-	UvrD-helicase
v1_uce-170	10224.XP_002735125.1	2.76e-102	334	KOG2891@1|root,KOG2891@2759|Eukaryota,38FRH@33154|Opisthokonta,3BCB3@33208|Metazoa,3CXJP@33213|Bilateria	33208|Metazoa	S	Poorly characterized	Function unknown	anchor protein 17A	AKAP17A	GO:0000902,GO:0000904,GO:0001775,GO:0002376,GO:0003674,GO:0005488,GO:0005515,GO:0005575,GO:0005622,GO:0005623,GO:0005634,GO:0005654,GO:0005737,GO:0005829,GO:0006355,GO:0006928,GO:0006935,GO:0007154,GO:0007165,GO:0007275,GO:0007399,GO:0007409,GO:0007411,GO:0008150,GO:0009605,GO:0009653,GO:0009889,GO:0009987,GO:0010468,GO:0010556,GO:0016043,GO:0016604,GO:0016607,GO:0019219,GO:0019222,GO:0022008,GO:…	-	ko:K13169	-	-	-	-	ko00000,ko03041	-	-	-	-
v1_uce-1708	126957.SMAR014741-PA	5.13e-138	444	KOG0641@1|root,KOG0641@2759|Eukaryota,38EMU@33154|Opisthokonta,3BFE1@33208|Metazoa,3CSR5@33213|Bilateria,41UC7@6656|Arthropoda	33208|Metazoa	S	Poorly characterized	Function unknown	C-terminal to LisH motif.	WDR47	-	-	-	-	-	-	-	-	-	-	-	WD40
v1_uce-1713	7668.SPU_026086-tr	4.9e-102	343	KOG1075@1|root,KOG1075@2759|Eukaryota,39TZY@33154|Opisthokonta	33154|Opisthokonta	I	Metabolism	Lipid transport and metabolism	queuine tRNA-ribosyltransferase activity	-	-	-	-	-	-	-	-	-	-	-	-	Exo_endo_phos_2,RVT_1
v1_uce-1769	45351.EDO49666	6.16e-68	249	28IND@1|root,2QQZC@2759|Eukaryota,39VSX@33154|Opisthokonta,3BGXR@33208|Metazoa	33208|Metazoa	S	Poorly characterized	Function unknown	Tetratricopeptide repeat and ankyrin repeat containing 1	TRANK1	-	-	-	-	-	-	-	-	-	-	-	UvrD-helicase
v1_uce-1776	7668.SPU_026981-tr	6.19e-247	744	KOG1075@1|root,KOG1075@2759|Eukaryota	7668.SPU_026981-tr|-	E	Metabolism	Amino acid transport and metabolism	Ribonuclease H protein	-	-	-	-	-	-	-	-	-	-	-	-	-
v1_uce-1873	7668.SPU_026086-tr	1.95e-236	714	KOG1075@1|root,KOG1075@2759|Eukaryota,39TZY@33154|Opisthokonta	33154|Opisthokonta	I	Metabolism	Lipid transport and metabolism	queuine tRNA-ribosyltransferase activity	-	-	-	-	-	-	-	-	-	-	-	-	Exo_endo_phos_2,RVT_1
v1_uce-1959	126957.SMAR005525-PA	1e-103	327	KOG3953@1|root,KOG3953@2759|Eukaryota,39R7W@33154|Opisthokonta,3BH58@33208|Metazoa,3CSJJ@33213|Bilateria,41URA@6656|Arthropoda	33208|Metazoa	S	Poorly characterized	Function unknown	Required in the presynaptic motoneuron to down-regulate the levels of wnd and restrain synaptic terminal growth at the neuromuscular junction (NMJ)	FBXO45	GO:0000151,GO:0000902,GO:0000904,GO:0001558,GO:0001764,GO:0002020,GO:0002119,GO:0002164,GO:0003674,GO:0005488,GO:0005515,GO:0005575,GO:0005622,GO:0005623,GO:0005634,GO:0005737,GO:0005938,GO:0006464,GO:0006508,GO:0006511,GO:0006807,GO:0006928,GO:0006950,GO:0006974,GO:0007154,GO:0007267,GO:0007268,GO:0007274,GO:0007275,GO:0007399,GO:0007409,GO:0007416,GO:0007417,GO:0007420,GO:0007568,GO:0008150,GO:…	-	ko:K10319	-	-	-	-	ko00000,ko04121	-	-	-	F-box,F-box-like,SPRY
v1_uce-2075	6087.XP_004209322.1	4.09e-61	218	KOG1075@1|root,KOG1075@2759|Eukaryota	6087.XP_004209322.1|-	E	Metabolism	Amino acid transport and metabolism	Ribonuclease H protein	-	-	-	-	-	-	-	-	-	-	-	-	-
v1_uce-210	6500.NP_001191662.1	1.27e-159	501	COG2114@1|root,KOG3618@2759|Eukaryota,39M99@33154|Opisthokonta,3CNWC@33208|Metazoa,3E526@33213|Bilateria	33208|Metazoa	T	Cellular processes and signaling	Signal transduction mechanisms	cAMP biosynthetic process	ADCY9	GO:0002119,GO:0002164,GO:0003008,GO:0003014,GO:0003091,GO:0003674,GO:0003824,GO:0004016,GO:0004383,GO:0005575,GO:0005622,GO:0005623,GO:0005737,GO:0005829,GO:0005886,GO:0005887,GO:0006139,GO:0006163,GO:0006164,GO:0006171,GO:0006182,GO:0006725,GO:0006753,GO:0006793,GO:0006796,GO:0006807,GO:0006935,GO:0007154,GO:0007165,GO:0007186,GO:0007187,GO:0007188,GO:0007189,GO:0007193,GO:0007275,GO:0007610,GO:…	4.6.1.1	ko:K08049	ko00230,ko01522,ko04015,ko04020,ko04022,ko04024,ko04062,ko04072,ko04114,ko04211,ko04213,ko04261,ko04270,ko04371,ko04540,ko04611,ko04713,ko04714,ko04723,ko04724,ko04725,ko04727,ko04750,ko04911,ko04912,ko04913,ko04914,ko04915,ko04916,ko04918,ko04921,ko04923,ko04925,ko04926,ko04927,ko04934,ko04961,ko04962,ko04970,ko04971,ko04972,ko04976,ko05032,ko05110,ko05166,ko05200,ko05414,map00230,map01522,map04…	M00695	R00089,R00434	RC00295	ko00000,ko00001,ko00002,ko01000	-	-	-	Guanylate_cyc
v1_uce-211	10224.XP_002735526.1	2.73e-166	499	COG2114@1|root,KOG3618@2759|Eukaryota,39M99@33154|Opisthokonta,3CNWC@33208|Metazoa,3E526@33213|Bilateria	33208|Metazoa	T	Cellular processes and signaling	Signal transduction mechanisms	cAMP biosynthetic process	ADCY9	GO:0002119,GO:0002164,GO:0003008,GO:0003014,GO:0003091,GO:0003674,GO:0003824,GO:0004016,GO:0004383,GO:0005575,GO:0005622,GO:0005623,GO:0005737,GO:0005829,GO:0005886,GO:0005887,GO:0006139,GO:0006163,GO:0006164,GO:0006171,GO:0006182,GO:0006725,GO:0006753,GO:0006793,GO:0006796,GO:0006807,GO:0006935,GO:0007154,GO:0007165,GO:0007186,GO:0007187,GO:0007188,GO:0007189,GO:0007193,GO:0007275,GO:0007610,GO:…	4.6.1.1	ko:K08049	ko00230,ko01522,ko04015,ko04020,ko04022,ko04024,ko04062,ko04072,ko04114,ko04211,ko04213,ko04261,ko04270,ko04371,ko04540,ko04611,ko04713,ko04714,ko04723,ko04724,ko04725,ko04727,ko04750,ko04911,ko04912,ko04913,ko04914,ko04915,ko04916,ko04918,ko04921,ko04923,ko04925,ko04926,ko04927,ko04934,ko04961,ko04962,ko04970,ko04971,ko04972,ko04976,ko05032,ko05110,ko05166,ko05200,ko05414,map00230,map01522,map04…	M00695	R00089,R00434	RC00295	ko00000,ko00001,ko00002,ko01000	-	-	-	Guanylate_cyc
v1_uce-2182	7739.XP_002594361.1	1.94e-49	195	COG5141@1|root,KOG0955@2759|Eukaryota,38CQY@33154|Opisthokonta,3BEDI@33208|Metazoa,3CUVC@33213|Bilateria,483CD@7711|Chordata	33208|Metazoa	L	Information storage and processing	Replication, recombination and repair	histone H3-K23 acetylation	BRPF1	GO:0000123,GO:0000902,GO:0000904,GO:0001568,GO:0001570,GO:0001838,GO:0001841,GO:0001944,GO:0002009,GO:0002576,GO:0003674,GO:0005488,GO:0005515,GO:0005575,GO:0005576,GO:0005622,GO:0005623,GO:0005634,GO:0005654,GO:0005737,GO:0005829,GO:0005886,GO:0006325,GO:0006355,GO:0006464,GO:0006473,GO:0006475,GO:0006807,GO:0006810,GO:0006887,GO:0006928,GO:0006935,GO:0006996,GO:0007275,GO:0007399,GO:0007409,GO:…	-	ko:K11348,ko:K11349,ko:K11350	-	-	-	-	ko00000,ko03036	-	-	-	Bromodomain,EPL1,PHD_2,PWWP,zf-HC5HC2H_2
v1_uce-2233	7668.SPU_016145-tr	9.07e-196	624	KOG1075@1|root,KOG1075@2759|Eukaryota,39TZY@33154|Opisthokonta	33154|Opisthokonta	I	Metabolism	Lipid transport and metabolism	queuine tRNA-ribosyltransferase activity	-	-	-	-	-	-	-	-	-	-	-	-	Exo_endo_phos_2,RVT_1
v1_uce-2247	7668.SPU_015022-tr	2.83e-149	458	KOG3105@1|root,KOG3105@2759|Eukaryota,38I47@33154|Opisthokonta,3BMCH@33208|Metazoa,3CYY1@33213|Bilateria	33208|Metazoa	BD	Information storage and processing	Chromatin structure and dynamics	pogo transposable element with KRAB domain	POGK	-	-	-	-	-	-	-	-	-	-	-	BrkDBD,DDE_1,HTH_Tnp_Tc5,KRAB
v1_uce-225	43179.ENSSTOP00000009645	1.18e-71	266	KOG1428@1|root,KOG1428@2759|Eukaryota,38HTC@33154|Opisthokonta,3BGA4@33208|Metazoa,3CT3Q@33213|Bilateria,47ZFN@7711|Chordata,48W9X@7742|Vertebrata,3J6WZ@40674|Mammalia,35BDN@314146|Euarchontoglires,4PZN0@9989|Rodentia	33208|Metazoa	T	Cellular processes and signaling	Signal transduction mechanisms	E3 ubiquitin-protein ligase	MYCBP2	GO:0000003,GO:0000902,GO:0000904,GO:0001558,GO:0001932,GO:0001933,GO:0003008,GO:0003674,GO:0003824,GO:0004842,GO:0005085,GO:0005488,GO:0005515,GO:0005575,GO:0005622,GO:0005623,GO:0005634,GO:0005737,GO:0005856,GO:0005886,GO:0006355,GO:0006357,GO:0006464,GO:0006807,GO:0006914,GO:0006928,GO:0006935,GO:0006950,GO:0007154,GO:0007165,GO:0007166,GO:0007167,GO:0007178,GO:0007275,GO:0007399,GO:0007409,GO:…	2.3.2.27	ko:K10693	-	-	-	-	ko00000,ko01000,ko04121	-	-	-	ANAPC10,Filamin,PHR,RCC1,RCC1_2,SH3_3,zf-RING_2
v1_uce-2299	6500.XP_005091742.1	3.64e-204	608	COG2126@1|root,KOG4390@2759|Eukaryota,38EP9@33154|Opisthokonta,3BG05@33208|Metazoa,3CUHE@33213|Bilateria	33208|Metazoa	P	Metabolism	Inorganic ion transport and metabolism	A-type (transient outward) potassium channel activity	KCND3	GO:0001508,GO:0001666,GO:0002027,GO:0003008,GO:0003674,GO:0005215,GO:0005216,GO:0005244,GO:0005249,GO:0005250,GO:0005261,GO:0005267,GO:0005488,GO:0005515,GO:0005575,GO:0005622,GO:0005623,GO:0005737,GO:0005783,GO:0005886,GO:0005887,GO:0005901,GO:0006810,GO:0006811,GO:0006812,GO:0006813,GO:0006950,GO:0007154,GO:0007267,GO:0007268,GO:0007600,GO:0007610,GO:0007611,GO:0007612,GO:0007622,GO:0007623,GO:…	-	ko:K04891,ko:K04892,ko:K04893,ko:K13912	ko04726,ko04970,map04726,map04970	-	-	-	ko00000,ko00001,ko04040	1.A.1.2,1.A.1.2.19,1.A.1.2.21,1.A.1.2.3,1.A.1.2.5	-	-	BTB_2,DUF3399,Ion_trans,Shal-type
v1_uce-241	1117314.PCIT_02719	1.71e-10	70.5	COG1020@1|root,COG1020@2|Bacteria,1QK4F@1224|Proteobacteria,1RPAG@1236|Gammaproteobacteria	1236|Gammaproteobacteria	Q	Metabolism	Secondary metabolites biosynthesis, transport and catabolism	COG1020 Non-ribosomal peptide synthetase modules and related proteins	-	-	-	-	-	-	-	-	-	-	-	-	AMP-binding,AMP-binding_C,Condensation,PP-binding
v1_uce-2415	6500.XP_005106593.1	3.71e-64	247	COG4886@1|root,KOG4194@2759|Eukaryota,39JK1@33154|Opisthokonta,3BDMH@33208|Metazoa,3CSI3@33213|Bilateria	33208|Metazoa	T	Cellular processes and signaling	Signal transduction mechanisms	otolith morphogenesis	LRIG3	GO:0003008,GO:0003674,GO:0005102,GO:0005114,GO:0005126,GO:0005160,GO:0005488,GO:0005515,GO:0005575,GO:0005622,GO:0005623,GO:0005886,GO:0005887,GO:0007154,GO:0007165,GO:0007166,GO:0007167,GO:0007178,GO:0007179,GO:0007275,GO:0007399,GO:0007423,GO:0007600,GO:0007605,GO:0008150,GO:0009653,GO:0009719,GO:0009790,GO:0009887,GO:0009892,GO:0009894,GO:0009895,GO:0009966,GO:0009967,GO:0009987,GO:0010033,GO:…	-	-	-	-	-	-	-	-	-	-	I-set,LRRCT,LRRNT,LRR_8
v1_uce-2527	45351.EDO31533	2.62e-26	116	COG5079@1|root,KOG1860@2759|Eukaryota,38FKX@33154|Opisthokonta,3BBC0@33208|Metazoa	33208|Metazoa	DU	Cellular processes and signaling	Cell cycle control, cell division, chromosome partitioning	mRNA transport	-	GO:0003674,GO:0005488,GO:0005515,GO:0005575,GO:0005622,GO:0005623,GO:0005634,GO:0005635,GO:0005643,GO:0006355,GO:0006357,GO:0006403,GO:0006405,GO:0006406,GO:0006611,GO:0006810,GO:0006886,GO:0006913,GO:0008104,GO:0008150,GO:0008152,GO:0009889,GO:0009891,GO:0009893,GO:0010467,GO:0010468,GO:0010556,GO:0010557,GO:0010604,GO:0010628,GO:0012505,GO:0015031,GO:0015833,GO:0015931,GO:0016973,GO:0019219,GO:…	-	-	-	-	-	-	-	-	-	-	MCM3AP_GANP,RRM_1,SAC3_GANP
v1_uce-2528	7668.SPU_026981-tr	1.24e-221	675	KOG1075@1|root,KOG1075@2759|Eukaryota	7668.SPU_026981-tr|-	E	Metabolism	Amino acid transport and metabolism	Ribonuclease H protein	-	-	-	-	-	-	-	-	-	-	-	-	-
v1_uce-2549	13249.RPRC012037-PA	1.79e-42	171	2CN3A@1|root,2QTP9@2759|Eukaryota,39VM6@33154|Opisthokonta,3BJWY@33208|Metazoa,3D25A@33213|Bilateria,41TSQ@6656|Arthropoda,3SG8K@50557|Insecta,3E9NN@33342|Paraneoptera	33208|Metazoa	S	Poorly characterized	Function unknown	Protein phosphatase 2C	-	-	-	-	-	-	-	-	-	-	-	-	PP2C_2
v1_uce-2727	10224.XP_006822536.1	3.48e-64	234	KOG1075@1|root,KOG1075@2759|Eukaryota,39TZY@33154|Opisthokonta,3C1BS@33208|Metazoa	33208|Metazoa	S	Poorly characterized	Function unknown	Reverse transcriptase (RNA-dependent DNA polymerase)	-	-	-	-	-	-	-	-	-	-	-	-	RVT_1
v1_uce-2734	6500.XP_005113431.1	1e-97	323	KOG3656@1|root,KOG3656@2759|Eukaryota,38SSU@33154|Opisthokonta,3BMVY@33208|Metazoa,3CVH5@33213|Bilateria	33208|Metazoa	S	Poorly characterized	Function unknown	G-protein coupled acetylcholine receptor activity	gar-1	GO:0003674,GO:0004888,GO:0004930,GO:0005575,GO:0005623,GO:0005886,GO:0007154,GO:0007165,GO:0007186,GO:0007213,GO:0007267,GO:0007268,GO:0007271,GO:0008150,GO:0008227,GO:0009719,GO:0009725,GO:0009987,GO:0010033,GO:0010646,GO:0010648,GO:0015464,GO:0016020,GO:0016021,GO:0016907,GO:0023051,GO:0023052,GO:0023057,GO:0030424,GO:0030594,GO:0031224,GO:0032222,GO:0032223,GO:0032870,GO:0035690,GO:0038023,GO:…	-	ko:K04133,ko:K04134	ko04020,ko04080,ko04725,ko04810,map04020,map04080,map04725,map04810	-	-	-	ko00000,ko00001,ko04030	-	-	-	7tm_1
v1_uce-2737	7668.SPU_026981-tr	2.69e-183	585	KOG1075@1|root,KOG1075@2759|Eukaryota	7668.SPU_026981-tr|-	E	Metabolism	Amino acid transport and metabolism	Ribonuclease H protein	-	-	-	-	-	-	-	-	-	-	-	-	-
v1_uce-2762	6500.XP_005103686.1	1.23e-68	255	COG2801@1|root,KOG0017@2759|Eukaryota,38F42@33154|Opisthokonta,3BA5H@33208|Metazoa,3CWAK@33213|Bilateria	33208|Metazoa	E	Metabolism	Amino acid transport and metabolism	K02A2.6-like	-	-	-	-	-	-	-	-	-	-	-	-	Asp_protease_2,RVT_1,rve
v1_uce-2768	10224.XP_002738289.2	2.97e-101	365	29PEJ@1|root,2RWS4@2759|Eukaryota,39Y73@33154|Opisthokonta,3BGRE@33208|Metazoa,3CXG3@33213|Bilateria	33208|Metazoa	-			-	-	-	-	-	-	-	-	-	-	-	-	-	DUF4701,NDK
v1_uce-2823	28377.ENSACAP00000020099	9.88e-153	462	COG5271@1|root,KOG1808@2759|Eukaryota,38FSP@33154|Opisthokonta,3BBWP@33208|Metazoa,3CWW6@33213|Bilateria,489VC@7711|Chordata,494QE@7742|Vertebrata	33208|Metazoa	S	Poorly characterized	Function unknown	ATPase activity	VWA8	GO:0003674,GO:0003824,GO:0005575,GO:0005622,GO:0005623,GO:0005737,GO:0005739,GO:0016462,GO:0016787,GO:0016817,GO:0016818,GO:0016887,GO:0017111,GO:0043226,GO:0043227,GO:0043229,GO:0043231,GO:0044424,GO:0044444,GO:0044464	-	-	-	-	-	-	-	-	-	-	AAA_5
v1_uce-2823_1	7668.SPU_008264-tr	1.32e-41	170	COG5271@1|root,KOG1808@2759|Eukaryota,38FSP@33154|Opisthokonta,3BBWP@33208|Metazoa,3CWW6@33213|Bilateria	33208|Metazoa	S	Poorly characterized	Function unknown	Von Willebrand factor A	-	-	-	-	-	-	-	-	-	-	-	-	AAA_5,VWA
v1_uce-2868	121225.PHUM558430-PA	1.07e-25	113	KOG1056@1|root,KOG1056@2759|Eukaryota,3A4TN@33154|Opisthokonta,3BS3J@33208|Metazoa,3D89R@33213|Bilateria,41ZQV@6656|Arthropoda,3SNE5@50557|Insecta,3EEAV@33342|Paraneoptera	33208|Metazoa	PT	Metabolism	Inorganic ion transport and metabolism	Receptor family ligand binding region	-	-	-	ko:K04611	-	-	-	-	ko00000,ko04030	-	-	-	ANF_receptor
v1_uce-2882	6500.XP_005113065.1	2.73e-165	498	KOG2177@1|root,KOG2177@2759|Eukaryota,38EA3@33154|Opisthokonta,3BFJH@33208|Metazoa,3CRTV@33213|Bilateria	33208|Metazoa	O	Cellular processes and signaling	Posttranslational modification, protein turnover, chaperones	Tripartite motif-containing protein	-	-	2.3.2.27	ko:K11997,ko:K12021,ko:K12035	ko05206,map05206	-	-	-	ko00000,ko00001,ko01000,ko03019,ko04121	-	-	-	Filamin,NHL,zf-B_box,zf-C3HC4_3,zf-RING_2,zf-RING_UBOX
v1_uce-2930	9601.ENSPPYP00000002178	2.93e-83	283	COG0685@1|root,KOG0564@2759|Eukaryota,38D0F@33154|Opisthokonta,3BH35@33208|Metazoa,3CT0Y@33213|Bilateria,482MM@7711|Chordata,495HX@7742|Vertebrata,3J6GM@40674|Mammalia,35JT8@314146|Euarchontoglires,4M6Z3@9443|Primates,4N4HC@9604|Hominidae	33208|Metazoa	E	Metabolism	Amino acid transport and metabolism	Methylenetetrahydrofolate reductase	MTHFR	GO:0000096,GO:0000097,GO:0000166,GO:0003008,GO:0003013,GO:0003674,GO:0003824,GO:0004489,GO:0005488,GO:0005575,GO:0005622,GO:0005623,GO:0005737,GO:0005829,GO:0006082,GO:0006325,GO:0006520,GO:0006555,GO:0006575,GO:0006725,GO:0006730,GO:0006732,GO:0006760,GO:0006766,GO:0006767,GO:0006790,GO:0006807,GO:0006996,GO:0008015,GO:0008150,GO:0008152,GO:0008652,GO:0009058,GO:0009066,GO:0009067,GO:0009086,GO:…	1.5.1.20	ko:K00297	ko00670,ko00720,ko01100,ko01120,ko01200,ko01523,map00670,map00720,map01100,map01120,map01200,map01523	M00377	R01224,R07168	RC00081	ko00000,ko00001,ko00002,ko01000	-	-	-	MTHFR
v1_uce-2965	136037.KDR08430	3.6e-150	481	COG0531@1|root,KOG1286@2759|Eukaryota,38BM3@33154|Opisthokonta,3BA2V@33208|Metazoa,3CVWA@33213|Bilateria,41UJH@6656|Arthropoda,3SFNR@50557|Insecta	33208|Metazoa	E	Metabolism	Amino acid transport and metabolism	amino acid transmembrane transporter activity. It is involved in the biological process described with amino acid transmembrane transport	-	GO:0003333,GO:0003674,GO:0005215,GO:0005342,GO:0006810,GO:0006811,GO:0006820,GO:0006865,GO:0008150,GO:0008509,GO:0008514,GO:0015075,GO:0015171,GO:0015318,GO:0015711,GO:0015849,GO:0022857,GO:0034220,GO:0046942,GO:0046943,GO:0051179,GO:0051234,GO:0055085,GO:0071702,GO:0071705,GO:0098656,GO:1903825,GO:1905039	-	ko:K12796,ko:K13866	ko04621,map04621	-	-	-	ko00000,ko00001,ko02000	2.A.3.3	-	-	AA_permease_2,AA_permease_C
v1_uce-2979	7668.SPU_016325-tr	2.36e-149	477	KOG1075@1|root,KOG1075@2759|Eukaryota,3AB3G@33154|Opisthokonta,3BQKC@33208|Metazoa,3D77Y@33213|Bilateria	33208|Metazoa	O	Cellular processes and signaling	Posttranslational modification, protein turnover, chaperones	Reverse transcriptase (RNA-dependent DNA polymerase)	-	-	-	ko:K10577	ko03013,ko04064,ko04120,ko05206,map03013,map04064,map04120,map05206	M00427	-	-	ko00000,ko00001,ko00002,ko03019,ko04121	-	-	-	RVT_1
v1_uce-3187	7739.XP_002590321.1	9.65e-175	518	KOG2157@1|root,KOG2157@2759|Eukaryota,38HYR@33154|Opisthokonta,3BEN5@33208|Metazoa,3CVY3@33213|Bilateria,487FG@7711|Chordata	33208|Metazoa	O	Cellular processes and signaling	Posttranslational modification, protein turnover, chaperones	tubulin tyrosine ligase-like family, member 2	TTLL2	-	-	ko:K16600	-	-	-	-	ko00000,ko01000,ko04812	-	-	-	TTL
v1_uce-322	126957.SMAR007480-PA	2.16e-72	233	KOG0570@1|root,KOG0570@2759|Eukaryota,38GTI@33154|Opisthokonta,3BJ8G@33208|Metazoa,3CW50@33213|Bilateria,41XPQ@6656|Arthropoda	33208|Metazoa	K	Information storage and processing	Transcription	Component of the Mediator complex, a coactivator involved in the regulated transcription of nearly all RNA polymerase II-dependent genes. Mediator functions as a bridge to convey information from gene-specific regulatory proteins to the basal RNA polymerase II transcription machinery	MED7	GO:0000003,GO:0000151,GO:0000428,GO:0003674,GO:0003712,GO:0003713,GO:0005488,GO:0005515,GO:0005575,GO:0005622,GO:0005623,GO:0005634,GO:0005654,GO:0005667,GO:0006139,GO:0006351,GO:0006352,GO:0006355,GO:0006357,GO:0006366,GO:0006367,GO:0006464,GO:0006725,GO:0006807,GO:0007275,GO:0008150,GO:0008152,GO:0009058,GO:0009059,GO:0009790,GO:0009792,GO:0009889,GO:0009891,GO:0009893,GO:0009987,GO:0010467,GO:…	-	ko:K15148,ko:K20414	-	-	-	-	ko00000,ko03021,ko04090	-	-	-	Med7
v1_uce-3224	7739.XP_002612385.1	8.81e-34	140	KOG2027@1|root,KOG2027@2759|Eukaryota,38H4P@33154|Opisthokonta,3BIJU@33208|Metazoa,3CW0Q@33213|Bilateria,485Q9@7711|Chordata	33208|Metazoa	Z	Cellular processes and signaling	Cytoskeleton	viral capsid secondary envelopment	IST1	GO:0000323,GO:0000910,GO:0001558,GO:0001775,GO:0002252,GO:0002263,GO:0002274,GO:0002275,GO:0002283,GO:0002366,GO:0002376,GO:0002443,GO:0002444,GO:0002446,GO:0003674,GO:0005488,GO:0005515,GO:0005575,GO:0005576,GO:0005615,GO:0005622,GO:0005623,GO:0005737,GO:0005764,GO:0005766,GO:0005768,GO:0005773,GO:0005775,GO:0005793,GO:0005813,GO:0005815,GO:0005829,GO:0005856,GO:0006810,GO:0006887,GO:0006955,GO:…	-	ko:K19476	ko04144,map04144	-	-	-	ko00000,ko00001	-	-	-	Ist1
v1_uce-3230	126957.SMAR012917-PA	2.23e-63	221	COG4886@1|root,KOG0619@2759|Eukaryota,39ZQT@33154|Opisthokonta,3BME5@33208|Metazoa,3D40V@33213|Bilateria,41ZKZ@6656|Arthropoda	33208|Metazoa	S	Poorly characterized	Function unknown	regulation of response to stimulus	-	-	-	ko:K22038	-	-	-	-	ko00000,ko02000	1.A.25.3	-	-	LRR_8
v1_uce-3240	6500.XP_005104033.1	5.96e-123	386	COG0604@1|root,KOG0025@2759|Eukaryota,38GDB@33154|Opisthokonta,3B9JT@33208|Metazoa,3CSB2@33213|Bilateria	33208|Metazoa	CK	Metabolism	Energy production and conversion	trans-2-enoyl-CoA reductase (NADPH) activity	MECR	GO:0001655,GO:0001822,GO:0003674,GO:0003824,GO:0005102,GO:0005488,GO:0005515,GO:0005575,GO:0005622,GO:0005623,GO:0005634,GO:0005737,GO:0005739,GO:0005759,GO:0005829,GO:0006082,GO:0006629,GO:0006631,GO:0006635,GO:0007275,GO:0008134,GO:0008150,GO:0008152,GO:0009056,GO:0009062,GO:0009888,GO:0009987,GO:0016042,GO:0016054,GO:0016491,GO:0016627,GO:0016628,GO:0016922,GO:0019166,GO:0019395,GO:0019752,GO:…	1.3.1.38	ko:K07512	ko00062,ko01100,ko01212,map00062,map01100,map01212	M00085	R01278,R03776,R03856,R03989,R04753,R06985,R07162	RC00052	ko00000,ko00001,ko00002,ko01000	-	-	-	ADH_N,ADH_zinc_N
v1_uce-3261	400682.PAC_15700587	3.51e-146	433	COG5245@1|root,KOG3595@2759|Eukaryota,38EUQ@33154|Opisthokonta,3BFG0@33208|Metazoa	33208|Metazoa	Z	Cellular processes and signaling	Cytoskeleton	inner dynein arm assembly	DNAH1	GO:0000003,GO:0000226,GO:0001539,GO:0001578,GO:0003006,GO:0003341,GO:0003351,GO:0003674,GO:0003774,GO:0003777,GO:0003824,GO:0005488,GO:0005515,GO:0005575,GO:0005622,GO:0005623,GO:0005737,GO:0005856,GO:0005858,GO:0005875,GO:0005929,GO:0005930,GO:0006928,GO:0006996,GO:0007010,GO:0007017,GO:0007018,GO:0007276,GO:0007281,GO:0007283,GO:0007286,GO:0007288,GO:0008150,GO:0008569,GO:0009987,GO:0015630,GO:…	-	ko:K10408	ko05016,map05016	-	-	-	ko00000,ko00001,ko04812	-	-	-	AAA_5,AAA_6,AAA_7,AAA_8,AAA_9,DHC_N2,Dynein_heavy,MT
v1_uce-3299	6500.XP_005109987.1	3.9e-214	616	KOG3852@1|root,KOG3852@2759|Eukaryota,38F2Q@33154|Opisthokonta,3BAXP@33208|Metazoa,3CV5G@33213|Bilateria	33208|Metazoa	S	Poorly characterized	Function unknown	RNA adenylyltransferase activity	FAM46A	GO:0003674,GO:0003824,GO:0004652,GO:0005575,GO:0005622,GO:0005623,GO:0005634,GO:0005737,GO:0008150,GO:0009892,GO:0009893,GO:0009894,GO:0009895,GO:0010468,GO:0010604,GO:0010605,GO:0010608,GO:0010628,GO:0016740,GO:0016772,GO:0016779,GO:0019219,GO:0019222,GO:0031323,GO:0031324,GO:0031329,GO:0031330,GO:0043226,GO:0043227,GO:0043229,GO:0043231,GO:0043487,GO:0043488,GO:0043489,GO:0044424,GO:0044464,GO:…	-	-	-	-	-	-	-	-	-	-	NTP_transf_7
v1_uce-3319	6500.XP_005108000.1	6.07e-103	323	COG0081@1|root,KOG1570@2759|Eukaryota,38FV6@33154|Opisthokonta,3BBPG@33208|Metazoa,3CVNG@33213|Bilateria	33208|Metazoa	J	Information storage and processing	Translation, ribosomal structure and biogenesis	maturation of LSU-rRNA	RPL10A	GO:0000470,GO:0002181,GO:0003674,GO:0003676,GO:0003723,GO:0003735,GO:0005198,GO:0005488,GO:0005575,GO:0005622,GO:0005623,GO:0005737,GO:0005829,GO:0005840,GO:0006139,GO:0006364,GO:0006396,GO:0006412,GO:0006518,GO:0006725,GO:0006807,GO:0008150,GO:0008152,GO:0009058,GO:0009059,GO:0009987,GO:0010467,GO:0015934,GO:0016070,GO:0016072,GO:0019538,GO:0022613,GO:0022625,GO:0022626,GO:0032991,GO:0034470,GO:…	-	ko:K02865,ko:K04532	ko03010,ko05010,map03010,map05010	M00177	-	-	br01610,ko00000,ko00001,ko00002,ko03011,ko04121	-	-	-	Ribosomal_L1
v1_uce-3368	8083.ENSXMAP00000000876	3.28e-77	263	COG5245@1|root,KOG3595@2759|Eukaryota,38E73@33154|Opisthokonta,3BDY4@33208|Metazoa,3CTKP@33213|Bilateria,480TQ@7711|Chordata,491MU@7742|Vertebrata,49X65@7898|Actinopterygii	33208|Metazoa	Z	Cellular processes and signaling	Cytoskeleton	heavy chain 5	DNAH5	GO:0000226,GO:0001578,GO:0003008,GO:0003341,GO:0003674,GO:0003774,GO:0003777,GO:0003824,GO:0005488,GO:0005515,GO:0005575,GO:0005622,GO:0005623,GO:0005737,GO:0005856,GO:0005858,GO:0005875,GO:0005929,GO:0005930,GO:0006928,GO:0006996,GO:0007010,GO:0007017,GO:0007018,GO:0007275,GO:0007368,GO:0007389,GO:0007399,GO:0007417,GO:0007420,GO:0007507,GO:0007600,GO:0007605,GO:0008150,GO:0008569,GO:0009799,GO:…	-	ko:K10408	ko05016,map05016	-	-	-	ko00000,ko00001,ko04812	-	-	-	AAA_5,AAA_6,AAA_7,AAA_8,AAA_9,DHC_N1,DHC_N2,Dynein_heavy,MT
v1_uce-339	6500.XP_005099874.1	3.96e-50	191	28NKM@1|root,2QV6D@2759|Eukaryota,38E1F@33154|Opisthokonta,3BGJX@33208|Metazoa,3CVCC@33213|Bilateria	33208|Metazoa	S	Poorly characterized	Function unknown	Von Willebrand factor A	VWA3B	-	-	-	-	-	-	-	-	-	-	-	DUF4537,VWA_3
v1_uce-3407	10224.XP_006825476.1	2.32e-87	289	COG0097@1|root,KOG3105@1|root,KOG3105@2759|Eukaryota,KOG3255@2759|Eukaryota,38EWM@33154|Opisthokonta,3BGSJ@33208|Metazoa,3D2I5@33213|Bilateria	33208|Metazoa	BD	Information storage and processing	Chromatin structure and dynamics	Tigger transposable	-	-	-	-	-	-	-	-	-	-	-	-	CENP-B_N,DDE_1,HTH_Tnp_Tc5
v1_uce-3465	59538.XP_005975518.1	9.81e-59	207	KOG2184@1|root,KOG2184@2759|Eukaryota,38G4H@33154|Opisthokonta,3BANY@33208|Metazoa,3CVK6@33213|Bilateria,4850I@7711|Chordata,491IB@7742|Vertebrata,3J2MI@40674|Mammalia,4IYHJ@91561|Cetartiodactyla	33208|Metazoa	A	Information storage and processing	RNA processing and modification	Involved in pre-mRNA splicing, specifically in spliceosome disassembly during late-stage splicing events. Intron turnover seems to proceed through reactions in two lariat-intron associated complexes termed Intron Large (IL) and Intron Small (IS). In cooperation with DHX15 seems to mediate the transition of the U2, U5 and U6 snRNP-containing IL complex to the snRNP-free IS complex leading to effic…	TFIP11	GO:0000228,GO:0000375,GO:0000377,GO:0000390,GO:0000398,GO:0000723,GO:0000781,GO:0000784,GO:0003674,GO:0005488,GO:0005515,GO:0005575,GO:0005576,GO:0005622,GO:0005623,GO:0005634,GO:0005654,GO:0005681,GO:0005684,GO:0005694,GO:0005730,GO:0005737,GO:0006139,GO:0006259,GO:0006282,GO:0006396,GO:0006397,GO:0006725,GO:0006807,GO:0006950,GO:0006974,GO:0006996,GO:0008150,GO:0008152,GO:0008380,GO:0009892,GO:…	-	ko:K13103	-	-	-	-	ko00000,ko03041	-	-	-	G-patch,GCFC,TIP_N
v1_uce-3490	7668.SPU_013065-tr	2.5e-106	368	KOG1075@1|root,KOG1075@2759|Eukaryota,39N4Q@33154|Opisthokonta,3B9WN@33208|Metazoa,3D1S8@33213|Bilateria	33208|Metazoa	L	Information storage and processing	Replication, recombination and repair	Reverse transcriptase (RNA-dependent DNA polymerase)	-	-	-	-	-	-	-	-	-	-	-	-	RVT_1
v1_uce-3496	7994.ENSAMXP00000020688	1.75e-40	162	COG5032@1|root,KOG0902@2759|Eukaryota,38C4G@33154|Opisthokonta,3B9UX@33208|Metazoa,3CSJD@33213|Bilateria,48A15@7711|Chordata,4915B@7742|Vertebrata,49SIH@7898|Actinopterygii	33208|Metazoa	T	Cellular processes and signaling	Signal transduction mechanisms	Phosphatidylinositol 4-kinase, catalytic, alpha a	PI4KA	GO:0000003,GO:0003006,GO:0003674,GO:0003824,GO:0004430,GO:0005575,GO:0005622,GO:0005623,GO:0005737,GO:0005798,GO:0005829,GO:0005886,GO:0006629,GO:0006644,GO:0006650,GO:0006661,GO:0006793,GO:0006796,GO:0006996,GO:0007009,GO:0007010,GO:0007015,GO:0007154,GO:0007163,GO:0007165,GO:0007276,GO:0007281,GO:0007292,GO:0007293,GO:0008150,GO:0008152,GO:0008582,GO:0008610,GO:0008654,GO:0009058,GO:0009653,GO:…	2.7.1.67	ko:K00888	ko00562,ko01100,ko04011,ko04070,map00562,map01100,map04011,map04070	M00130	R03361	RC00002,RC00078	ko00000,ko00001,ko00002,ko01000,ko04131	-	-	-	PI3Ka,PI3_PI4_kinase
v1_uce-3598	10224.XP_002731411.1	1.06e-107	352	COG0304@1|root,KOG1394@2759|Eukaryota,38H9Y@33154|Opisthokonta,3BF6J@33208|Metazoa,3CYM9@33213|Bilateria	33208|Metazoa	I	Metabolism	Lipid transport and metabolism	3-oxoacyl-[acyl-carrier-protein] synthase activity	OXSM	GO:0003674,GO:0003824,GO:0004312,GO:0004315,GO:0005575,GO:0005622,GO:0005623,GO:0005737,GO:0005739,GO:0005829,GO:0006082,GO:0006139,GO:0006163,GO:0006629,GO:0006631,GO:0006633,GO:0006637,GO:0006725,GO:0006732,GO:0006753,GO:0006790,GO:0006793,GO:0006796,GO:0006807,GO:0008150,GO:0008152,GO:0008610,GO:0009058,GO:0009117,GO:0009150,GO:0009259,GO:0009987,GO:0016053,GO:0016740,GO:0016746,GO:0016747,GO:…	2.3.1.179	ko:K09458	ko00061,ko00780,ko01100,ko01212,map00061,map00780,map01100,map01212	M00083,M00572	R04355,R04726,R04952,R04957,R04960,R04963,R04968,R07762,R10115,R10119	RC00039,RC02728,RC02729,RC02888	ko00000,ko00001,ko00002,ko01000,ko01004	-	-	-	Ketoacyl-synt_C,ketoacyl-synt
v1_uce-3707	136037.KDR12000	1.27e-73	246	COG1100@1|root,KOG0395@2759|Eukaryota,38G6Y@33154|Opisthokonta,3BE45@33208|Metazoa,3CZ36@33213|Bilateria,41WS0@6656|Arthropoda,3SJN5@50557|Insecta	33208|Metazoa	S	Poorly characterized	Function unknown	GTP binding. It is involved in the biological process described with	RASL10B	GO:0001990,GO:0002791,GO:0002793,GO:0003008,GO:0003013,GO:0003044,GO:0003050,GO:0003073,GO:0003674,GO:0003824,GO:0003924,GO:0007154,GO:0007165,GO:0007264,GO:0008015,GO:0008150,GO:0008217,GO:0009987,GO:0010646,GO:0010647,GO:0010817,GO:0016462,GO:0016787,GO:0016817,GO:0016818,GO:0017111,GO:0023051,GO:0023052,GO:0023056,GO:0032501,GO:0032879,GO:0035556,GO:0046883,GO:0046887,GO:0048518,GO:0048522,GO:…	-	ko:K07850,ko:K07851	-	-	-	-	ko00000,ko04031	-	-	-	Ras
v1_uce-3730	13616.ENSMODP00000015714	5.3e-81	265	COG5245@1|root,KOG3595@2759|Eukaryota,38BFS@33154|Opisthokonta,3B9HK@33208|Metazoa,3CV0I@33213|Bilateria,480MK@7711|Chordata,48UXE@7742|Vertebrata,3J369@40674|Mammalia	33208|Metazoa	Z	Cellular processes and signaling	Cytoskeleton	heavy chain 10	DNAH10	GO:0003341,GO:0003674,GO:0003774,GO:0003777,GO:0003824,GO:0005488,GO:0005515,GO:0005575,GO:0005622,GO:0005623,GO:0005737,GO:0005856,GO:0005858,GO:0005875,GO:0005929,GO:0005930,GO:0006928,GO:0006996,GO:0007017,GO:0007018,GO:0008150,GO:0008569,GO:0009987,GO:0015630,GO:0016043,GO:0016462,GO:0016787,GO:0016817,GO:0016818,GO:0016887,GO:0017111,GO:0022607,GO:0030030,GO:0030031,GO:0030286,GO:0032838,GO:…	-	ko:K10408	ko05016,map05016	-	-	-	ko00000,ko00001,ko04812	-	-	-	AAA_5,AAA_6,AAA_7,AAA_8,AAA_9,DHC_N1,DHC_N2,Dynein_heavy,MT
v1_uce-3739	13735.ENSPSIP00000000046	6.32e-135	442	29YJV@1|root,2RXU5@2759|Eukaryota,3A0FB@33154|Opisthokonta,3BPYT@33208|Metazoa,3D6GB@33213|Bilateria,48G4U@7711|Chordata,49D4K@7742|Vertebrata,4CMFB@8459|Testudines	33208|Metazoa	S	Poorly characterized	Function unknown	Reverse transcriptase (RNA-dependent DNA polymerase)	-	-	-	-	-	-	-	-	-	-	-	-	RVT_1
v1_uce-375	7739.XP_002600811.1	8.33e-117	377	KOG0117@1|root,KOG0117@2759|Eukaryota,38B4M@33154|Opisthokonta,3BBMN@33208|Metazoa,3CX2K@33213|Bilateria,486YM@7711|Chordata	33208|Metazoa	A	Information storage and processing	RNA processing and modification	cytidine to uridine editing	A1CF	GO:0000003,GO:0000228,GO:0000785,GO:0000790,GO:0000792,GO:0003674,GO:0003676,GO:0003723,GO:0003727,GO:0003729,GO:0005488,GO:0005575,GO:0005622,GO:0005623,GO:0005634,GO:0005654,GO:0005694,GO:0005720,GO:0005737,GO:0006139,GO:0006403,GO:0006725,GO:0006807,GO:0007275,GO:0007565,GO:0007566,GO:0008150,GO:0008152,GO:0008298,GO:0009451,GO:0009987,GO:0010468,GO:0010608,GO:0010609,GO:0016070,GO:0016071,GO:…	-	-	-	-	-	-	-	-	-	-	DND1_DSRM,RRM_1
v1_uce-3774	215358.XP_010743720.1	2.3e-68	249	KOG1075@1|root,KOG1075@2759|Eukaryota,39N4Q@33154|Opisthokonta,3B9WN@33208|Metazoa,3D1S8@33213|Bilateria,48C1W@7711|Chordata,49N8J@7742|Vertebrata,4A94B@7898|Actinopterygii	33208|Metazoa	S	Poorly characterized	Function unknown	Reverse transcriptase (RNA-dependent DNA polymerase)	-	-	-	-	-	-	-	-	-	-	-	-	RVT_1
v1_uce-3803	6500.XP_005096194.1	1.28e-57	216	KOG3600@1|root,KOG3600@2759|Eukaryota,3ARGP@33154|Opisthokonta,3C2K4@33208|Metazoa,3DIX1@33213|Bilateria	33208|Metazoa	K	Information storage and processing	Transcription	regulation of thyroid hormone receptor activity	-	-	-	-	-	-	-	-	-	-	-	-	-
v1_uce-3824	10224.XP_002741113.1	2.47e-33	144	28KDA@1|root,2QSU4@2759|Eukaryota,38HRQ@33154|Opisthokonta,3BAJQ@33208|Metazoa,3CYWH@33213|Bilateria	33208|Metazoa	S	Poorly characterized	Function unknown	microtubule-based process	RSPH4A	GO:0000226,GO:0001534,GO:0001578,GO:0003341,GO:0003674,GO:0005488,GO:0005515,GO:0005575,GO:0005622,GO:0005623,GO:0005634,GO:0005654,GO:0005730,GO:0005737,GO:0005856,GO:0005875,GO:0005929,GO:0005930,GO:0006928,GO:0006996,GO:0007010,GO:0007017,GO:0007018,GO:0008017,GO:0008092,GO:0008150,GO:0009987,GO:0015630,GO:0015631,GO:0016043,GO:0022607,GO:0030030,GO:0030031,GO:0031514,GO:0031974,GO:0031981,GO:…	-	ko:K19756	-	-	-	-	ko00000,ko04812	-	-	-	Radial_spoke
v1_uce-3946	6500.XP_005094573.1	3.1e-55	202	KOG0274@1|root,KOG0274@2759|Eukaryota,38D52@33154|Opisthokonta,3BAWF@33208|Metazoa,3CW27@33213|Bilateria	33208|Metazoa	S	Poorly characterized	Function unknown	WD domain, G-beta repeat	WDR86	-	-	-	-	-	-	-	-	-	-	-	WD40
v1_uce-4045	6500.XP_005111529.1	2.31e-213	626	KOG4441@1|root,KOG4441@2759|Eukaryota,39RYW@33154|Opisthokonta,3BG44@33208|Metazoa,3CWCZ@33213|Bilateria	33208|Metazoa	T	Cellular processes and signaling	Signal transduction mechanisms	proteasomal ubiquitin-independent protein catabolic process	KEAP1	GO:0000151,GO:0001701,GO:0001887,GO:0003674,GO:0003779,GO:0005488,GO:0005515,GO:0005575,GO:0005622,GO:0005623,GO:0005634,GO:0005654,GO:0005694,GO:0005700,GO:0005703,GO:0005737,GO:0005783,GO:0005815,GO:0005829,GO:0005856,GO:0005884,GO:0005911,GO:0005912,GO:0005913,GO:0005924,GO:0005925,GO:0006355,GO:0006464,GO:0006508,GO:0006511,GO:0006807,GO:0006950,GO:0006979,GO:0007275,GO:0008092,GO:0008104,GO:…	-	ko:K10456	ko04120,ko05200,ko05225,ko05418,map04120,map05200,map05225,map05418	-	-	-	ko00000,ko00001,ko04121	-	-	-	BACK,BTB,Kelch_1
v1_uce-4068	9713.XP_006740010.1	1.91e-54	202	COG5141@1|root,KOG0958@2759|Eukaryota,38EFF@33154|Opisthokonta,3B95Z@33208|Metazoa,3CUR9@33213|Bilateria,485UC@7711|Chordata,48YEN@7742|Vertebrata,3J5SF@40674|Mammalia,3ERF5@33554|Carnivora	33208|Metazoa	L	Information storage and processing	Replication, recombination and repair	demethylase 4A	KDM4A	GO:0000122,GO:0000775,GO:0000785,GO:0000792,GO:0000902,GO:0000904,GO:0001650,GO:0001654,GO:0001708,GO:0001745,GO:0001751,GO:0001754,GO:0001763,GO:0002009,GO:0003008,GO:0003012,GO:0003299,GO:0003300,GO:0003674,GO:0003824,GO:0005488,GO:0005515,GO:0005575,GO:0005622,GO:0005623,GO:0005634,GO:0005654,GO:0005694,GO:0005721,GO:0005730,GO:0005737,GO:0005829,GO:0006325,GO:0006355,GO:0006357,GO:0006464,GO:…	-	ko:K06709	-	-	-	-	ko00000,ko01000,ko03036	-	-	-	JmjC,JmjN,PHD_2,zf-HC5HC2H_2
v1_uce-4071	7668.SPU_008488-tr	2.38e-109	362	KOG1075@1|root,KOG1075@2759|Eukaryota	7668.SPU_008488-tr|-	E	Metabolism	Amino acid transport and metabolism	Ribonuclease H protein	-	-	-	-	-	-	-	-	-	-	-	-	-
v1_uce-4184	6500.XP_005104586.1	6.32e-115	386	KOG1452@1|root,KOG1452@2759|Eukaryota,38IYE@33154|Opisthokonta,3BEB1@33208|Metazoa,3D369@33213|Bilateria	33208|Metazoa	T	Cellular processes and signaling	Signal transduction mechanisms	synapse defective 1, Rho GTPase, homolog 2 (C. elegans)	syd-1	GO:0000902,GO:0000904,GO:0001654,GO:0001745,GO:0001751,GO:0001754,GO:0003674,GO:0005096,GO:0005102,GO:0005488,GO:0005515,GO:0005575,GO:0005622,GO:0005623,GO:0005737,GO:0005886,GO:0006810,GO:0006928,GO:0006935,GO:0006996,GO:0007010,GO:0007017,GO:0007018,GO:0007154,GO:0007165,GO:0007264,GO:0007265,GO:0007266,GO:0007275,GO:0007399,GO:0007409,GO:0007411,GO:0007423,GO:0008047,GO:0008088,GO:0008104,GO:…	-	ko:K20655	-	-	-	-	ko00000,ko04131	-	-	-	C2,PDZ,RhoGAP
v1_uce-4185	6500.XP_005104586.1	1.81e-87	317	KOG1452@1|root,KOG1452@2759|Eukaryota,38IYE@33154|Opisthokonta,3BEB1@33208|Metazoa,3D369@33213|Bilateria	33208|Metazoa	T	Cellular processes and signaling	Signal transduction mechanisms	synapse defective 1, Rho GTPase, homolog 2 (C. elegans)	syd-1	GO:0000902,GO:0000904,GO:0001654,GO:0001745,GO:0001751,GO:0001754,GO:0003674,GO:0005096,GO:0005102,GO:0005488,GO:0005515,GO:0005575,GO:0005622,GO:0005623,GO:0005737,GO:0005886,GO:0006810,GO:0006928,GO:0006935,GO:0006996,GO:0007010,GO:0007017,GO:0007018,GO:0007154,GO:0007165,GO:0007264,GO:0007265,GO:0007266,GO:0007275,GO:0007399,GO:0007409,GO:0007411,GO:0007423,GO:0008047,GO:0008088,GO:0008104,GO:…	-	ko:K20655	-	-	-	-	ko00000,ko04131	-	-	-	C2,PDZ,RhoGAP
v1_uce-4217	13735.ENSPSIP00000001894	5.17e-116	385	29YJV@1|root,2RXU5@2759|Eukaryota,3A0FB@33154|Opisthokonta,3BPYT@33208|Metazoa,3D6GB@33213|Bilateria,48G4U@7711|Chordata,49D4K@7742|Vertebrata,4CMFB@8459|Testudines	33208|Metazoa	S	Poorly characterized	Function unknown	Reverse transcriptase (RNA-dependent DNA polymerase)	-	-	-	-	-	-	-	-	-	-	-	-	RVT_1
v1_uce-4220	8128.ENSONIP00000025731	6.58e-52	193	KOG1075@1|root,KOG1075@2759|Eukaryota	2759|Eukaryota	E	Metabolism	Amino acid transport and metabolism	Ribonuclease H protein	-	-	-	-	-	-	-	-	-	-	-	-	RVT_1
v1_uce-4234	126957.SMAR003783-PA	5.47e-98	311	KOG3953@1|root,KOG3953@2759|Eukaryota,39YJE@33154|Opisthokonta,3B9JV@33208|Metazoa,3CYZ2@33213|Bilateria,41W88@6656|Arthropoda	33208|Metazoa	S	Poorly characterized	Function unknown	It is involved in the biological process described with intracellular signal transduction	-	-	-	ko:K10345	-	-	-	-	ko00000,ko04121	-	-	-	SOCS_box,SPRY
v1_uce-4269	69293.ENSGACP00000010018	1.18e-25	120	KOG3712@1|root,KOG3712@2759|Eukaryota,38ECU@33154|Opisthokonta,3BFUZ@33208|Metazoa,3CTIU@33213|Bilateria,482PD@7711|Chordata,490GD@7742|Vertebrata,49SR3@7898|Actinopterygii	33208|Metazoa	K	Information storage and processing	Transcription	Regulatory factor X, 2 (influences HLA class II expression)	RFX2	GO:0000003,GO:0000902,GO:0000904,GO:0000976,GO:0000977,GO:0000978,GO:0000981,GO:0000987,GO:0001012,GO:0001067,GO:0001228,GO:0001675,GO:0001838,GO:0001841,GO:0001843,GO:0002009,GO:0003006,GO:0003008,GO:0003674,GO:0003676,GO:0003677,GO:0003690,GO:0003700,GO:0005488,GO:0005575,GO:0005622,GO:0005623,GO:0005634,GO:0005737,GO:0006139,GO:0006351,GO:0006355,GO:0006357,GO:0006366,GO:0006725,GO:0006807,GO:…	-	ko:K09173	-	-	-	-	ko00000,ko03000	-	-	-	RFX1_trans_act,RFX_DNA_binding
v1_uce-4325	176946.XP_007427368.1	5.55e-35	142	COG5025@1|root,KOG2294@2759|Eukaryota,38HP8@33154|Opisthokonta,3BED6@33208|Metazoa,3CXY7@33213|Bilateria,4865T@7711|Chordata,48Y96@7742|Vertebrata	33208|Metazoa	K	Information storage and processing	Transcription	negative regulation of apoptotic process involved in outflow tract morphogenesis	FOXC2	GO:0000122,GO:0000981,GO:0000982,GO:0001067,GO:0001077,GO:0001228,GO:0001501,GO:0001503,GO:0001525,GO:0001568,GO:0001569,GO:0001654,GO:0001655,GO:0001656,GO:0001657,GO:0001704,GO:0001707,GO:0001710,GO:0001756,GO:0001763,GO:0001822,GO:0001823,GO:0001944,GO:0001945,GO:0001946,GO:0001974,GO:0002009,GO:0002064,GO:0003002,GO:0003007,GO:0003008,GO:0003013,GO:0003018,GO:0003158,GO:0003205,GO:0003206,GO:…	-	ko:K09396	-	-	-	-	ko00000,ko03000	-	-	-	Forkhead
v1_uce-4380	10228.TriadP27693	2.85e-47	184	28M22@1|root,2QTIS@2759|Eukaryota,38GCM@33154|Opisthokonta,3BD30@33208|Metazoa	33208|Metazoa	S	Poorly characterized	Function unknown	WD40 repeats	WDR65	GO:0003008,GO:0007600,GO:0007605,GO:0008150,GO:0032501,GO:0050877,GO:0050954	-	-	-	-	-	-	-	-	-	-	WD40
v1_uce-4400	6500.XP_005090186.1	1.5e-44	181	2CJI9@1|root,2QWFS@2759|Eukaryota,39UA9@33154|Opisthokonta,3BM4W@33208|Metazoa,3CRUZ@33213|Bilateria	33208|Metazoa	S	Poorly characterized	Function unknown	tumor suppressor	LZTS2	GO:0001655,GO:0001822,GO:0003674,GO:0005488,GO:0005515,GO:0005575,GO:0005622,GO:0005623,GO:0005737,GO:0005815,GO:0005829,GO:0005856,GO:0005886,GO:0007154,GO:0007165,GO:0007166,GO:0007267,GO:0007275,GO:0007399,GO:0008150,GO:0008285,GO:0009966,GO:0009968,GO:0009987,GO:0010646,GO:0010648,GO:0010769,GO:0010941,GO:0010942,GO:0010975,GO:0014069,GO:0015630,GO:0016020,GO:0016043,GO:0016055,GO:0019904,GO:…	-	-	-	-	-	-	-	-	-	-	Fez1
v1_uce-4491	6500.XP_005113074.1	1.97e-140	462	COG5279@1|root,KOG4575@2759|Eukaryota,39WFT@33154|Opisthokonta,3BIKZ@33208|Metazoa,3D1NX@33213|Bilateria	33208|Metazoa	D	Cellular processes and signaling	Cell cycle control, cell division, chromosome partitioning	peptidase activity	KY	GO:0005575,GO:0005622,GO:0005623,GO:0005737,GO:0005856,GO:0007275,GO:0007517,GO:0007528,GO:0008150,GO:0009987,GO:0016043,GO:0030016,GO:0030017,GO:0030018,GO:0031674,GO:0032501,GO:0032502,GO:0043226,GO:0043228,GO:0043229,GO:0043232,GO:0043292,GO:0044422,GO:0044424,GO:0044444,GO:0044449,GO:0044464,GO:0048513,GO:0048731,GO:0048856,GO:0050808,GO:0061061,GO:0071840,GO:0099080,GO:0099081,GO:0099512	-	-	-	-	-	-	-	-	-	-	Transglut_core
v1_uce-4493	6500.XP_005113074.1	1.48e-255	761	COG5279@1|root,KOG4575@2759|Eukaryota,39WFT@33154|Opisthokonta,3BIKZ@33208|Metazoa,3D1NX@33213|Bilateria	33208|Metazoa	D	Cellular processes and signaling	Cell cycle control, cell division, chromosome partitioning	peptidase activity	KY	GO:0005575,GO:0005622,GO:0005623,GO:0005737,GO:0005856,GO:0007275,GO:0007517,GO:0007528,GO:0008150,GO:0009987,GO:0016043,GO:0030016,GO:0030017,GO:0030018,GO:0031674,GO:0032501,GO:0032502,GO:0043226,GO:0043228,GO:0043229,GO:0043232,GO:0043292,GO:0044422,GO:0044424,GO:0044444,GO:0044449,GO:0044464,GO:0048513,GO:0048731,GO:0048856,GO:0050808,GO:0061061,GO:0071840,GO:0099080,GO:0099081,GO:0099512	-	-	-	-	-	-	-	-	-	-	Transglut_core
v1_uce-4527	136037.KDR17883	3.8e-156	481	COG5243@1|root,KOG0802@2759|Eukaryota,38DEF@33154|Opisthokonta,3BA1A@33208|Metazoa,3CU2H@33213|Bilateria,41Y5M@6656|Arthropoda,3SGD6@50557|Insecta	33208|Metazoa	O	Cellular processes and signaling	Posttranslational modification, protein turnover, chaperones	Zinc ion binding	RNF139	GO:0000209,GO:0002020,GO:0003674,GO:0003824,GO:0004842,GO:0005488,GO:0005515,GO:0005575,GO:0005622,GO:0005623,GO:0005737,GO:0005783,GO:0005789,GO:0006417,GO:0006464,GO:0006508,GO:0006511,GO:0006517,GO:0006807,GO:0006950,GO:0007154,GO:0007165,GO:0007275,GO:0007399,GO:0007417,GO:0007418,GO:0008150,GO:0008152,GO:0008270,GO:0008285,GO:0009056,GO:0009057,GO:0009100,GO:0009889,GO:0009890,GO:0009892,GO:…	2.3.2.27	ko:K15703	-	-	-	-	ko00000,ko01000,ko04121	-	-	-	TRC8_N,zf-C3HC4_2,zf-RING_2
v1_uce-4540	7668.SPU_016325-tr	5.92e-151	472	KOG1075@1|root,KOG1075@2759|Eukaryota,3AB3G@33154|Opisthokonta,3BQKC@33208|Metazoa,3D77Y@33213|Bilateria	33208|Metazoa	O	Cellular processes and signaling	Posttranslational modification, protein turnover, chaperones	Reverse transcriptase (RNA-dependent DNA polymerase)	-	-	-	ko:K10577	ko03013,ko04064,ko04120,ko05206,map03013,map04064,map04120,map05206	M00427	-	-	ko00000,ko00001,ko00002,ko03019,ko04121	-	-	-	RVT_1
v1_uce-4545	13037.EHJ63286	3.95e-36	153	KOG1356@1|root,KOG1356@2759|Eukaryota,38F24@33154|Opisthokonta,3B9XW@33208|Metazoa,3CWZF@33213|Bilateria,41VVW@6656|Arthropoda,3SG4M@50557|Insecta,444GH@7088|Lepidoptera	33208|Metazoa	K	Information storage and processing	Transcription	A domain family that is part of the cupin metalloenzyme superfamily.	KDM3B	GO:0000003,GO:0000785,GO:0000902,GO:0000904,GO:0000976,GO:0000977,GO:0000979,GO:0001012,GO:0001046,GO:0001047,GO:0001067,GO:0001666,GO:0002064,GO:0003006,GO:0003382,GO:0003674,GO:0003676,GO:0003677,GO:0003682,GO:0003690,GO:0003700,GO:0003824,GO:0005102,GO:0005488,GO:0005506,GO:0005515,GO:0005575,GO:0005622,GO:0005623,GO:0005634,GO:0005654,GO:0005694,GO:0005737,GO:0006081,GO:0006325,GO:0006355,GO:…	-	ko:K11449,ko:K15601	ko04714,ko05202,map04714,map05202	-	-	-	ko00000,ko00001,ko01000,ko03036	-	-	-	JmjC
v1_uce-4552	6412.HelroP64159	6.32e-94	308	KOG3656@1|root,KOG3656@2759|Eukaryota,394WS@33154|Opisthokonta,3BD1T@33208|Metazoa,3CXAV@33213|Bilateria	33208|Metazoa	T	Cellular processes and signaling	Signal transduction mechanisms	neuropeptide Y receptor activity	PRLHR	GO:0000003,GO:0001653,GO:0003674,GO:0004888,GO:0004930,GO:0005488,GO:0005575,GO:0005623,GO:0005886,GO:0005887,GO:0006937,GO:0007154,GO:0007165,GO:0007186,GO:0007218,GO:0007267,GO:0007268,GO:0007565,GO:0007610,GO:0007631,GO:0008150,GO:0008152,GO:0008188,GO:0008528,GO:0009266,GO:0009605,GO:0009628,GO:0009636,GO:0009987,GO:0010033,GO:0010817,GO:0016020,GO:0016021,GO:0017046,GO:0022414,GO:0023052,GO:…	-	ko:K04205,ko:K04209,ko:K04314	ko04080,map04080	-	-	-	ko00000,ko00001,ko04030	-	-	-	7tm_1
v1_uce-4562	6500.XP_005094270.1	2.21e-97	328	28WW6@1|root,2R3NH@2759|Eukaryota,38GEJ@33154|Opisthokonta,3BEZ8@33208|Metazoa,3CT2H@33213|Bilateria	33208|Metazoa	S	Poorly characterized	Function unknown	Putative treble-clef, zinc-finger, Zn-binding	C2orf42	GO:0005575,GO:0005622,GO:0005623,GO:0005634,GO:0005635,GO:0012505,GO:0016020,GO:0031090,GO:0031965,GO:0031967,GO:0031975,GO:0043226,GO:0043227,GO:0043229,GO:0043231,GO:0044422,GO:0044424,GO:0044428,GO:0044446,GO:0044464	-	-	-	-	-	-	-	-	-	-	zf-tcix
v1_uce-4580	6500.XP_005092202.1	1.09e-131	402	COG0164@1|root,KOG2299@2759|Eukaryota,38CTA@33154|Opisthokonta,3BF6H@33208|Metazoa,3CWR5@33213|Bilateria	33208|Metazoa	L	Information storage and processing	Replication, recombination and repair	RNA-DNA hybrid ribonuclease activity	RNASEH2A	GO:0003674,GO:0003824,GO:0004518,GO:0004519,GO:0004521,GO:0004523,GO:0004540,GO:0005575,GO:0005622,GO:0005623,GO:0005634,GO:0005654,GO:0005737,GO:0005829,GO:0006139,GO:0006259,GO:0006260,GO:0006261,GO:0006271,GO:0006273,GO:0006281,GO:0006298,GO:0006401,GO:0006725,GO:0006807,GO:0006950,GO:0006974,GO:0008150,GO:0008152,GO:0009056,GO:0009057,GO:0009058,GO:0009059,GO:0009987,GO:0016070,GO:0016787,GO:…	3.1.26.4	ko:K10743	ko03030,map03030	-	-	-	ko00000,ko00001,ko01000,ko03032	-	-	-	RNase_HII
v1_uce-460	6500.XP_005091514.1	9.22e-64	222	2CY5I@1|root,2S25Y@2759|Eukaryota,393PP@33154|Opisthokonta,3BP7A@33208|Metazoa,3D4NK@33213|Bilateria	33208|Metazoa	S	Poorly characterized	Function unknown	ENSP00000372125-like	Tex52	-	-	ko:K13215	-	-	-	-	ko00000,ko03041	-	-	-	DUF4532
v1_uce-4608	7668.SPU_016436-tr	3.28e-160	494	KOG1075@1|root,KOG1075@2759|Eukaryota,39X0S@33154|Opisthokonta,3BF48@33208|Metazoa	33208|Metazoa	L	Information storage and processing	Replication, recombination and repair	Reverse transcriptase (RNA-dependent DNA polymerase)	-	-	-	-	-	-	-	-	-	-	-	-	RVT_1
v1_uce-4659	6500.XP_005110889.1	1.16e-23	113	COG5063@1|root,KOG1677@2759|Eukaryota,38BNY@33154|Opisthokonta,3B9VE@33208|Metazoa,3D1FF@33213|Bilateria	33208|Metazoa	S	Poorly characterized	Function unknown	Zinc finger protein 36, C3H1 type-like	ZFP36L2	GO:0003674,GO:0003676,GO:0003723,GO:0003729,GO:0003730,GO:0005488,GO:0005575,GO:0005622,GO:0005623,GO:0005634,GO:0006417,GO:0008150,GO:0009889,GO:0009890,GO:0009892,GO:0009893,GO:0009894,GO:0009896,GO:0009987,GO:0010468,GO:0010556,GO:0010558,GO:0010604,GO:0010605,GO:0010608,GO:0010629,GO:0016246,GO:0016441,GO:0016458,GO:0017091,GO:0017148,GO:0019219,GO:0019222,GO:0031047,GO:0031323,GO:0031324,GO:…	-	ko:K15308,ko:K18753	ko04218,ko05166,ko05167,map04218,map05166,map05167	-	-	-	ko00000,ko00001,ko03019	-	-	-	Tis11B_N,zf-CCCH
v1_uce-4671	7029.ACYPI087089-PA	5.57e-127	428	COG0571@1|root,KOG0701@2759|Eukaryota,38MG2@33154|Opisthokonta,3BAZZ@33208|Metazoa,3CREU@33213|Bilateria,41TYZ@6656|Arthropoda,3SQQ7@50557|Insecta,3E8PH@33342|Paraneoptera	33208|Metazoa	J	Information storage and processing	Translation, ribosomal structure and biogenesis	Dicer dimerisation domain	DICER1	GO:0000003,GO:0000122,GO:0000212,GO:0000226,GO:0000278,GO:0000737,GO:0000902,GO:0000904,GO:0001501,GO:0001525,GO:0001568,GO:0001709,GO:0001763,GO:0001932,GO:0001942,GO:0001944,GO:0002009,GO:0002064,GO:0002065,GO:0002066,GO:0002119,GO:0002164,GO:0002252,GO:0002376,GO:0002520,GO:0002682,GO:0002694,GO:0003002,GO:0003006,GO:0003007,GO:0003008,GO:0003151,GO:0003674,GO:0003676,GO:0003723,GO:0003725,GO:…	-	ko:K11592	ko05206,map05206	-	-	-	ko00000,ko00001,ko01000,ko03036	-	-	-	DEAD,Dicer_dimer,Helicase_C,PAZ,ResIII,Ribonuclease_3
v1_uce-4673	9597.XP_008968198.1	2.89e-90	306	KOG1786@1|root,KOG1786@2759|Eukaryota,3ARUT@33154|Opisthokonta,3C2D4@33208|Metazoa,3DIBY@33213|Bilateria,48S64@7711|Chordata,49NN5@7742|Vertebrata	33208|Metazoa	TU	Cellular processes and signaling	Signal transduction mechanisms	Beige/BEACH domain	-	-	-	ko:K17601	-	-	-	-	ko00000,ko01009	-	-	-	Beach
v1_uce-4836	6500.XP_005093099.1	8.11e-94	317	COG0666@1|root,KOG4177@2759|Eukaryota,39RVT@33154|Opisthokonta,3BBHM@33208|Metazoa,3D07B@33213|Bilateria	33208|Metazoa	M	Cellular processes and signaling	Cell wall/membrane/envelope biogenesis	Ankyrin repeat	ANKEF1	-	-	-	-	-	-	-	-	-	-	-	Ank,Ank_2,Ank_3,Ank_4
v1_uce-485	6500.NP_001191634.1	5.29e-253	725	COG2126@1|root,KOG1545@2759|Eukaryota,38E1X@33154|Opisthokonta,3BA48@33208|Metazoa,3CVGR@33213|Bilateria	33208|Metazoa	P	Metabolism	Inorganic ion transport and metabolism	delayed rectifier potassium channel activity	KCNA2	GO:0000003,GO:0000302,GO:0000902,GO:0000904,GO:0001508,GO:0001666,GO:0001964,GO:0002027,GO:0002791,GO:0003008,GO:0003012,GO:0003013,GO:0003015,GO:0003018,GO:0003674,GO:0005102,GO:0005215,GO:0005216,GO:0005217,GO:0005221,GO:0005244,GO:0005249,GO:0005251,GO:0005261,GO:0005267,GO:0005488,GO:0005515,GO:0005575,GO:0005622,GO:0005623,GO:0005737,GO:0005783,GO:0005794,GO:0005829,GO:0005886,GO:0005887,GO:…	-	ko:K04874,ko:K04875,ko:K04876,ko:K04877,ko:K04878,ko:K04879,ko:K04880,ko:K04881	ko04927,ko04934,map04927,map04934	-	-	-	ko00000,ko00001,ko01009,ko04040	1.A.1.2,1.A.1.2.10,1.A.1.2.12,1.A.1.2.4,1.A.1.2.6	-	-	BTB_2,Ion_trans,K_channel_TID
v1_uce-4860	215358.XP_010743720.1	1.19e-143	469	KOG1075@1|root,KOG1075@2759|Eukaryota,39N4Q@33154|Opisthokonta,3B9WN@33208|Metazoa,3D1S8@33213|Bilateria,48C1W@7711|Chordata,49N8J@7742|Vertebrata,4A94B@7898|Actinopterygii	33208|Metazoa	S	Poorly characterized	Function unknown	Reverse transcriptase (RNA-dependent DNA polymerase)	-	-	-	-	-	-	-	-	-	-	-	-	RVT_1
v1_uce-4875	7230.FBpp0172249	1.83e-21	107	COG5245@1|root,KOG3595@2759|Eukaryota,38E73@33154|Opisthokonta,3BDY4@33208|Metazoa,3CTKP@33213|Bilateria,41U2Z@6656|Arthropoda,3SJPX@50557|Insecta,452VP@7147|Diptera,45ZDH@7214|Drosophilidae	33208|Metazoa	Z	Cellular processes and signaling	Cytoskeleton	activity. It is involved in the biological process described with microtubule-based movement	-	GO:0000226,GO:0001578,GO:0003341,GO:0003674,GO:0003774,GO:0003777,GO:0003824,GO:0005488,GO:0005515,GO:0005575,GO:0005622,GO:0005623,GO:0005737,GO:0005856,GO:0005858,GO:0005875,GO:0005929,GO:0005930,GO:0006928,GO:0006996,GO:0007010,GO:0007017,GO:0007018,GO:0008150,GO:0008569,GO:0009987,GO:0015630,GO:0016043,GO:0016462,GO:0016787,GO:0016817,GO:0016818,GO:0016887,GO:0017111,GO:0022607,GO:0030030,GO:…	-	ko:K10408	ko05016,map05016	-	-	-	ko00000,ko00001,ko04812	-	-	-	AAA_5,AAA_6,AAA_7,AAA_8,AAA_9,DHC_N1,DHC_N2,Dynein_heavy,MT
v1_uce-4930	106582.XP_004576656.1	5.69e-138	428	COG2801@1|root,KOG0017@2759|Eukaryota,38F42@33154|Opisthokonta,3BA5H@33208|Metazoa,3CZSS@33213|Bilateria,48AQP@7711|Chordata,48YUZ@7742|Vertebrata	33208|Metazoa	L	Information storage and processing	Replication, recombination and repair	K02A2.6-like	-	-	-	-	-	-	-	-	-	-	-	-	RVT_1,rve
v1_uce-4935	7668.SPU_018036-tr	3.37e-152	501	COG3148@1|root,KOG1075@1|root,KOG1075@2759|Eukaryota,KOG4382@2759|Eukaryota	2759|Eukaryota	U	Cellular processes and signaling	Intracellular trafficking, secretion, and vesicular transport	DTW	DTWD2	-	-	-	-	-	-	-	-	-	-	-	DTW
v1_uce-4949	215358.XP_010743720.1	1.1e-157	506	KOG1075@1|root,KOG1075@2759|Eukaryota,39N4Q@33154|Opisthokonta,3B9WN@33208|Metazoa,3D1S8@33213|Bilateria,48C1W@7711|Chordata,49N8J@7742|Vertebrata,4A94B@7898|Actinopterygii	33208|Metazoa	S	Poorly characterized	Function unknown	Reverse transcriptase (RNA-dependent DNA polymerase)	-	-	-	-	-	-	-	-	-	-	-	-	RVT_1
v1_uce-5006	6500.XP_005099054.1	1e-168	498	COG0697@1|root,KOG1581@2759|Eukaryota,394GH@33154|Opisthokonta,3BGES@33208|Metazoa,3CTYK@33213|Bilateria	33208|Metazoa	G	Metabolism	Carbohydrate transport and metabolism	3'-phosphoadenosine 5'-phosphosulfate transmembrane transporter activity	SLC35B2	GO:0000003,GO:0000139,GO:0000295,GO:0003002,GO:0003006,GO:0003674,GO:0005215,GO:0005346,GO:0005575,GO:0005622,GO:0005623,GO:0005737,GO:0005783,GO:0005789,GO:0005794,GO:0006029,GO:0006082,GO:0006139,GO:0006163,GO:0006164,GO:0006725,GO:0006753,GO:0006790,GO:0006793,GO:0006796,GO:0006807,GO:0006810,GO:0006811,GO:0006820,GO:0006862,GO:0007275,GO:0007276,GO:0007281,GO:0007292,GO:0007308,GO:0007309,GO:…	-	ko:K15276	-	-	-	-	ko00000,ko02000	2.A.7.11.2,2.A.7.11.3	-	-	UAA
v1_uce-5007	6500.XP_005093422.1	3.06e-256	742	KOG4441@1|root,KOG4441@2759|Eukaryota	2759|Eukaryota	KLT	Information storage and processing	Transcription	protein ubiquitination	-	-	-	-	-	-	-	-	-	-	-	-	BACK,BTB,Kelch_1
v1_uce-5017	6500.XP_005100536.1	3.68e-51	196	KOG4590@1|root,KOG4590@2759|Eukaryota,39MCJ@33154|Opisthokonta,3BDY2@33208|Metazoa,3CUD2@33213|Bilateria	33208|Metazoa	T	Cellular processes and signaling	Signal transduction mechanisms	stem cell factor receptor binding	SPRED2	GO:0000165,GO:0000188,GO:0001568,GO:0001570,GO:0001932,GO:0001933,GO:0001944,GO:0003674,GO:0004857,GO:0004860,GO:0005102,GO:0005126,GO:0005173,GO:0005488,GO:0005515,GO:0005575,GO:0005622,GO:0005623,GO:0005634,GO:0005737,GO:0005829,GO:0005886,GO:0006464,GO:0006468,GO:0006469,GO:0006793,GO:0006796,GO:0006807,GO:0007154,GO:0007165,GO:0007166,GO:0007167,GO:0007169,GO:0007275,GO:0007507,GO:0008150,GO:…	-	ko:K04703	-	-	-	-	ko00000,ko01009	-	-	-	Sprouty,WH1
v1_uce-5028	6500.XP_005107738.1	6.27e-185	558	KOG1954@1|root,KOG1954@2759|Eukaryota,38D2G@33154|Opisthokonta,3B9GP@33208|Metazoa,3CT36@33213|Bilateria	33208|Metazoa	TU	Cellular processes and signaling	Signal transduction mechanisms	Belongs to the TRAFAC class dynamin-like GTPase superfamily. Dynamin Fzo YdjA family	EHD4	GO:0000003,GO:0001654,GO:0001745,GO:0001751,GO:0001754,GO:0001881,GO:0001932,GO:0001934,GO:0002009,GO:0002165,GO:0003002,GO:0003006,GO:0003407,GO:0003674,GO:0003676,GO:0003824,GO:0005488,GO:0005515,GO:0005575,GO:0005622,GO:0005623,GO:0005634,GO:0005737,GO:0005768,GO:0005769,GO:0005783,GO:0005811,GO:0005886,GO:0005929,GO:0006810,GO:0006886,GO:0006892,GO:0006896,GO:0006897,GO:0006907,GO:0006937,GO:…	-	ko:K12476,ko:K12477,ko:K12483	ko04144,map04144	-	-	-	ko00000,ko00001,ko04131,ko04147	-	-	-	Dynamin_N,EF-hand_4,EHD_N
v1_uce-5051	8083.ENSXMAP00000013849	4.8e-56	207	KOG3993@1|root,KOG3993@2759|Eukaryota,38BE3@33154|Opisthokonta,3BAJB@33208|Metazoa,3CXCE@33213|Bilateria,481Q3@7711|Chordata,491ZF@7742|Vertebrata,4A014@7898|Actinopterygii	33208|Metazoa	K	Information storage and processing	Transcription	Insulinoma-associated	INSM2	GO:0000902,GO:0000904,GO:0000981,GO:0001085,GO:0001764,GO:0003674,GO:0003700,GO:0003712,GO:0003714,GO:0005488,GO:0005515,GO:0005575,GO:0005622,GO:0005623,GO:0005634,GO:0006355,GO:0006357,GO:0006928,GO:0006935,GO:0007088,GO:0007096,GO:0007275,GO:0007346,GO:0007399,GO:0007405,GO:0007409,GO:0007411,GO:0008134,GO:0008150,GO:0008283,GO:0009605,GO:0009653,GO:0009889,GO:0009890,GO:0009892,GO:0009987,GO:…	-	-	-	-	-	-	-	-	-	-	zf-C2H2,zf-C2H2_4
v1_uce-5062	6500.XP_005097017.1	1.91e-113	359	KOG4441@1|root,KOG4441@2759|Eukaryota,38F06@33154|Opisthokonta,3BA6K@33208|Metazoa,3CR56@33213|Bilateria	33208|Metazoa	T	Cellular processes and signaling	Signal transduction mechanisms	regulation of lateral pseudopodium assembly	KLHL40	GO:0000151,GO:0003008,GO:0003012,GO:0005575,GO:0005622,GO:0005623,GO:0005634,GO:0005737,GO:0005783,GO:0005789,GO:0005829,GO:0005856,GO:0005886,GO:0006464,GO:0006807,GO:0006936,GO:0006941,GO:0006996,GO:0007010,GO:0007275,GO:0007517,GO:0007519,GO:0008150,GO:0008152,GO:0009653,GO:0009888,GO:0009892,GO:0009893,GO:0009894,GO:0009895,GO:0009896,GO:0009987,GO:0010604,GO:0010605,GO:0010927,GO:0012505,GO:…	-	ko:K10473	-	-	-	-	ko00000,ko04121	-	-	-	BACK,BTB,Kelch_1
v1_uce-5085	6500.XP_005102783.1	1.1e-273	777	KOG4441@1|root,KOG4441@2759|Eukaryota,38GZ8@33154|Opisthokonta,3BCJV@33208|Metazoa,3CR80@33213|Bilateria	33208|Metazoa	T	Cellular processes and signaling	Signal transduction mechanisms	protein modification by small protein conjugation	KLHL31	GO:0000151,GO:0005575,GO:0005622,GO:0005623,GO:0031461,GO:0031463,GO:0032991,GO:0044424,GO:0044464,GO:1902494,GO:1990234	-	ko:K10447,ko:K10463,ko:K10467	ko04120,map04120	-	-	-	ko00000,ko00001,ko04121	-	-	-	BACK,BTB,Kelch_1
v1_uce-5269	7668.SPU_016436-tr	3.56e-171	532	KOG1075@1|root,KOG1075@2759|Eukaryota,39X0S@33154|Opisthokonta,3BF48@33208|Metazoa	33208|Metazoa	L	Information storage and processing	Replication, recombination and repair	Reverse transcriptase (RNA-dependent DNA polymerase)	-	-	-	-	-	-	-	-	-	-	-	-	RVT_1
v1_uce-5270	7668.SPU_016436-tr	9.92e-155	482	KOG1075@1|root,KOG1075@2759|Eukaryota,39X0S@33154|Opisthokonta,3BF48@33208|Metazoa	33208|Metazoa	L	Information storage and processing	Replication, recombination and repair	Reverse transcriptase (RNA-dependent DNA polymerase)	-	-	-	-	-	-	-	-	-	-	-	-	RVT_1
v1_uce-5282	6500.XP_005091424.1	1.1e-143	447	KOG1901@1|root,KOG1901@2759|Eukaryota,38CU9@33154|Opisthokonta,3BD3A@33208|Metazoa,3CSY1@33213|Bilateria	33208|Metazoa	S	Poorly characterized	Function unknown	YTH domain family	YTHDF2	GO:0000003,GO:0000902,GO:0000904,GO:0000932,GO:0001556,GO:0002376,GO:0002682,GO:0003006,GO:0003674,GO:0003676,GO:0003723,GO:0005488,GO:0005575,GO:0005622,GO:0005623,GO:0005634,GO:0005737,GO:0005815,GO:0005829,GO:0005856,GO:0006139,GO:0006401,GO:0006402,GO:0006417,GO:0006446,GO:0006725,GO:0006807,GO:0006955,GO:0006959,GO:0007162,GO:0007275,GO:0007276,GO:0007281,GO:0007292,GO:0008150,GO:0008152,GO:…	-	ko:K20102	-	-	-	-	ko00000,ko03019	-	-	-	YTH
v1_uce-5313	6500.NP_001191546.1	5.99e-108	343	COG2126@1|root,KOG3713@2759|Eukaryota,38D0S@33154|Opisthokonta,3BAS8@33208|Metazoa,3CR98@33213|Bilateria	33208|Metazoa	P	Metabolism	Inorganic ion transport and metabolism	voltage-gated potassium channel activity	Shaw	GO:0003674,GO:0005215,GO:0005216,GO:0005244,GO:0005249,GO:0005261,GO:0005267,GO:0005575,GO:0005623,GO:0005886,GO:0005887,GO:0006810,GO:0006811,GO:0006812,GO:0006813,GO:0008076,GO:0008150,GO:0008324,GO:0009987,GO:0015075,GO:0015077,GO:0015079,GO:0015267,GO:0015318,GO:0015672,GO:0016020,GO:0016021,GO:0022803,GO:0022832,GO:0022836,GO:0022838,GO:0022839,GO:0022843,GO:0022857,GO:0022890,GO:0030001,GO:…	-	ko:K04887	-	-	-	-	ko00000,ko04040	1.A.1.2.2	-	-	BTB_2,Ion_trans
v1_uce-532	6500.XP_005108292.1	1.93e-143	436	KOG0637@1|root,KOG0637@2759|Eukaryota,38I4G@33154|Opisthokonta,3BAMC@33208|Metazoa,3CX4R@33213|Bilateria	33208|Metazoa	G	Metabolism	Carbohydrate transport and metabolism	sucrose:proton symporter activity	SLC45A3	GO:0003674,GO:0005215,GO:0005351,GO:0005402,GO:0005575,GO:0005623,GO:0005886,GO:0006109,GO:0006810,GO:0006811,GO:0006812,GO:0007275,GO:0007399,GO:0008150,GO:0008324,GO:0008506,GO:0008515,GO:0008643,GO:0008645,GO:0009669,GO:0009889,GO:0009891,GO:0009893,GO:0009987,GO:0010565,GO:0010675,GO:0010676,GO:0010906,GO:0010907,GO:0014013,GO:0015075,GO:0015077,GO:0015078,GO:0015144,GO:0015154,GO:0015157,GO:…	-	ko:K15379	ko05202,ko05206,map05202,map05206	-	-	-	ko00000,ko00001,ko02000	2.A.2.4	-	-	MFS_1
v1_uce-5371	6500.XP_005090268.1	2.62e-63	222	KOG0486@1|root,KOG0486@2759|Eukaryota,38EV2@33154|Opisthokonta,3BJ2S@33208|Metazoa,3CS31@33213|Bilateria	33208|Metazoa	K	Information storage and processing	Transcription	subthalamic nucleus development	PITX2	GO:0000003,GO:0000122,GO:0000768,GO:0000976,GO:0000977,GO:0000978,GO:0000981,GO:0000982,GO:0000987,GO:0000988,GO:0000989,GO:0001012,GO:0001067,GO:0001076,GO:0001077,GO:0001078,GO:0001085,GO:0001101,GO:0001102,GO:0001191,GO:0001227,GO:0001228,GO:0001501,GO:0001525,GO:0001568,GO:0001569,GO:0001570,GO:0001654,GO:0001667,GO:0001701,GO:0001755,GO:0001763,GO:0001764,GO:0001944,GO:0001947,GO:0002009,GO:…	-	ko:K04686,ko:K09356,ko:K09357	ko04350,map04350	-	-	-	ko00000,ko00001,ko03000	-	-	-	Homeobox,OAR
v1_uce-5388	7668.SPU_014262-tr	1.83e-202	632	KOG1075@1|root,KOG1075@2759|Eukaryota,39TZY@33154|Opisthokonta	33154|Opisthokonta	I	Metabolism	Lipid transport and metabolism	queuine tRNA-ribosyltransferase activity	-	-	-	-	-	-	-	-	-	-	-	-	Exo_endo_phos_2,RVT_1
v1_uce-5392	6500.XP_005101614.1	6.5e-55	211	KOG3599@1|root,KOG3599@2759|Eukaryota,393HE@33154|Opisthokonta,3BCY5@33208|Metazoa,3CUZR@33213|Bilateria	33208|Metazoa	PT	Metabolism	Inorganic ion transport and metabolism	detection of mechanical stimulus	-	GO:0003008,GO:0003674,GO:0005215,GO:0005216,GO:0005261,GO:0005262,GO:0005575,GO:0006810,GO:0006811,GO:0006812,GO:0006816,GO:0006950,GO:0007600,GO:0008150,GO:0008324,GO:0009266,GO:0009409,GO:0009581,GO:0009582,GO:0009605,GO:0009612,GO:0009628,GO:0009987,GO:0015075,GO:0015085,GO:0015267,GO:0015318,GO:0016020,GO:0016048,GO:0022803,GO:0022838,GO:0022857,GO:0022890,GO:0030001,GO:0032501,GO:0033554,GO:…	-	ko:K04986,ko:K04988	-	-	-	-	ko00000,ko03036,ko04040	1.A.5.1,1.A.5.2.1,1.A.5.2.4	-	-	GPS,PKD,PKD_channel,PLAT,REJ
v1_uce-5420	7668.SPU_018036-tr	1.62e-149	496	COG3148@1|root,KOG1075@1|root,KOG1075@2759|Eukaryota,KOG4382@2759|Eukaryota	2759|Eukaryota	U	Cellular processes and signaling	Intracellular trafficking, secretion, and vesicular transport	DTW	DTWD2	-	-	-	-	-	-	-	-	-	-	-	DTW
v1_uce-5448	7739.XP_002605066.1	6.58e-50	189	COG5025@1|root,KOG2294@2759|Eukaryota,390FB@33154|Opisthokonta,3BAG4@33208|Metazoa,3CSUQ@33213|Bilateria,480V1@7711|Chordata	33208|Metazoa	K	Information storage and processing	Transcription	RNA polymerase II regulatory region DNA binding	FOXK2	GO:0000287,GO:0000976,GO:0000977,GO:0000978,GO:0000981,GO:0000982,GO:0000987,GO:0001012,GO:0001067,GO:0001077,GO:0001228,GO:0001558,GO:0002252,GO:0002376,GO:0003674,GO:0003676,GO:0003677,GO:0003690,GO:0003700,GO:0005488,GO:0005575,GO:0005622,GO:0005623,GO:0005634,GO:0005654,GO:0006139,GO:0006351,GO:0006355,GO:0006357,GO:0006366,GO:0006464,GO:0006508,GO:0006725,GO:0006807,GO:0006950,GO:0006952,GO:…	-	ko:K09404	-	-	-	-	ko00000,ko03000	-	-	-	FHA,Forkhead
v1_uce-5495	6500.XP_005102057.1	3.94e-40	166	COG0705@1|root,KOG2290@2759|Eukaryota,38DNK@33154|Opisthokonta,3BDK1@33208|Metazoa,3CRD9@33213|Bilateria	33208|Metazoa	T	Cellular processes and signaling	Signal transduction mechanisms	regulation of epidermal growth factor receptor signaling pathway	RHBDF2	GO:0000139,GO:0002791,GO:0002792,GO:0005575,GO:0005622,GO:0005623,GO:0005737,GO:0005783,GO:0005789,GO:0005794,GO:0005886,GO:0006928,GO:0008150,GO:0008283,GO:0009894,GO:0009966,GO:0009968,GO:0009987,GO:0010646,GO:0010648,GO:0010840,GO:0010841,GO:0012505,GO:0016020,GO:0016477,GO:0019222,GO:0023051,GO:0023057,GO:0030162,GO:0030431,GO:0031090,GO:0031323,GO:0031329,GO:0031984,GO:0032268,GO:0032501,GO:…	-	-	-	-	-	-	-	-	-	-	Rhomboid,Rhomboid_SP
v1_uce-5532	6500.XP_005100822.1	1.07e-54	202	KOG2641@1|root,KOG2641@2759|Eukaryota,38CUU@33154|Opisthokonta,3BCTY@33208|Metazoa,3CUXU@33213|Bilateria	33208|Metazoa	T	Cellular processes and signaling	Signal transduction mechanisms	transporter activity	-	GO:0003674,GO:0005215,GO:0005488,GO:0005575,GO:0006950,GO:0006952,GO:0007275,GO:0007399,GO:0008037,GO:0008038,GO:0008039,GO:0008150,GO:0009605,GO:0009607,GO:0009620,GO:0009987,GO:0016020,GO:0016021,GO:0022008,GO:0030154,GO:0030182,GO:0030246,GO:0031224,GO:0032501,GO:0032502,GO:0043207,GO:0044425,GO:0048468,GO:0048666,GO:0048699,GO:0048731,GO:0048856,GO:0048869,GO:0050832,GO:0050896,GO:0051704,GO:…	3.4.24.70	ko:K01414	-	-	-	-	ko00000,ko01000,ko01002	-	-	-	Solute_trans_a
v1_uce-554	281687.CJA28821	1.94e-35	151	KOG1075@1|root,KOG1075@2759|Eukaryota,39Y6T@33154|Opisthokonta,3BEGN@33208|Metazoa,3DKJZ@33213|Bilateria,40GWW@6231|Nematoda,1KZYW@119089|Chromadorea,412EV@6236|Rhabditida	33208|Metazoa	K	Information storage and processing	Transcription	Ribonuclease H protein	-	-	-	-	-	-	-	-	-	-	-	-	Exo_endo_phos_2,RVT_1
v1_uce-5577	6500.XP_005098043.1	4.16e-126	385	KOG3077@1|root,KOG3077@2759|Eukaryota,38G1H@33154|Opisthokonta,3BK3F@33208|Metazoa,3CXV4@33213|Bilateria	33208|Metazoa	S	Poorly characterized	Function unknown	defective in cullin neddylation	DCUN1D3	GO:0000151,GO:0001558,GO:0003674,GO:0005488,GO:0005515,GO:0005575,GO:0005622,GO:0005623,GO:0005737,GO:0005886,GO:0006464,GO:0006807,GO:0007346,GO:0008150,GO:0008152,GO:0009314,GO:0009411,GO:0009416,GO:0009628,GO:0009893,GO:0009987,GO:0010212,GO:0010225,GO:0010332,GO:0010564,GO:0010604,GO:0010941,GO:0010942,GO:0010948,GO:0016020,GO:0019222,GO:0019538,GO:0019899,GO:0030308,GO:0031323,GO:0031325,GO:…	-	ko:K17823	-	-	-	-	ko00000,ko04121	-	-	-	Cullin_binding
v1_uce-558	6500.XP_005110655.1	1.19e-193	565	KOG4332@1|root,KOG4332@2759|Eukaryota,38BSQ@33154|Opisthokonta,3BH1S@33208|Metazoa,3CW1T@33213|Bilateria	33208|Metazoa	G	Metabolism	Carbohydrate transport and metabolism	major facilitator superfamily	MFSD5	-	-	-	-	-	-	-	-	-	-	-	MFS_5
v1_uce-5656	13735.ENSPSIP00000000131	6.01e-143	463	29YJV@1|root,2RXU5@2759|Eukaryota,3A0FB@33154|Opisthokonta,3BPYT@33208|Metazoa,3D6GB@33213|Bilateria,48G4U@7711|Chordata,49D4K@7742|Vertebrata,4CMFB@8459|Testudines	33208|Metazoa	S	Poorly characterized	Function unknown	Reverse transcriptase (RNA-dependent DNA polymerase)	-	-	-	-	-	-	-	-	-	-	-	-	RVT_1
v1_uce-5679	281687.CJA32775	8.21e-54	205	KOG1075@1|root,KOG1075@2759|Eukaryota,39Y6T@33154|Opisthokonta,3BEGN@33208|Metazoa,3DKJZ@33213|Bilateria,40GWW@6231|Nematoda,1KZYW@119089|Chromadorea	33208|Metazoa	K	Information storage and processing	Transcription	steroid hormone mediated signaling pathway	-	-	-	-	-	-	-	-	-	-	-	-	Exo_endo_phos_2,RVT_1
v1_uce-5688	7668.SPU_013848-tr	6.29e-53	207	COG2801@1|root,KOG0017@2759|Eukaryota,38F42@33154|Opisthokonta,3BA5H@33208|Metazoa,3CWAK@33213|Bilateria	33208|Metazoa	E	Metabolism	Amino acid transport and metabolism	K02A2.6-like	-	-	-	-	-	-	-	-	-	-	-	-	RVT_1,SCAN,gag-asp_proteas,rve,zf-CCHC,zf-H2C2
v1_uce-5693	6500.XP_005093860.1	2.05e-107	347	2BXAK@1|root,2S2EY@2759|Eukaryota,3A259@33154|Opisthokonta,3BQWY@33208|Metazoa,3E5FH@33213|Bilateria	33208|Metazoa	S	Poorly characterized	Function unknown	FAM220 family	FAM220A	-	-	-	-	-	-	-	-	-	-	-	Ank_2,FAM220
v1_uce-5745	6500.XP_005095515.1	1.33e-10	73.2	KOG4369@1|root,KOG4374@1|root,KOG4369@2759|Eukaryota,KOG4374@2759|Eukaryota,38BC6@33154|Opisthokonta,3BFN1@33208|Metazoa,3CZFC@33213|Bilateria	33208|Metazoa	A	Information storage and processing	RNA processing and modification	Sterile alpha motif.	ANKS6	GO:0003674,GO:0005488,GO:0005515,GO:0005575,GO:0005622,GO:0005623,GO:0005737,GO:0042802,GO:0042803,GO:0044424,GO:0044464,GO:0046983	-	ko:K21415	-	-	-	-	ko00000,ko03036	-	-	-	Ank,Ank_2,Ank_4,SAM_1
v1_uce-5771	6669.EFX79147	8.31e-31	131	KOG0667@1|root,KOG0670@2759|Eukaryota,38BTX@33154|Opisthokonta,3BFA4@33208|Metazoa,3CT64@33213|Bilateria,41U8K@6656|Arthropoda	33208|Metazoa	T	Cellular processes and signaling	Signal transduction mechanisms	protein serine threonine kinase activity. It is involved in the biological process described with protein phosphorylation	PRPF4B	GO:0000375,GO:0000377,GO:0000398,GO:0003674,GO:0003824,GO:0004672,GO:0005575,GO:0005622,GO:0005623,GO:0005634,GO:0005654,GO:0005681,GO:0005694,GO:0006139,GO:0006396,GO:0006397,GO:0006464,GO:0006468,GO:0006725,GO:0006793,GO:0006796,GO:0006807,GO:0008150,GO:0008152,GO:0008380,GO:0009987,GO:0010467,GO:0016070,GO:0016071,GO:0016301,GO:0016310,GO:0016604,GO:0016607,GO:0016740,GO:0016772,GO:0016773,GO:…	2.7.11.1	ko:K08827	-	-	-	-	ko00000,ko01000,ko01001,ko03041	-	-	-	Pkinase
v1_uce-5779	7668.SPU_019910-tr	1.75e-61	214	2CXRP@1|root,2RZ9M@2759|Eukaryota,3A84X@33154|Opisthokonta,3BTAV@33208|Metazoa,3DA4U@33213|Bilateria	33208|Metazoa	S	Poorly characterized	Function unknown	DDE superfamily endonuclease	-	GO:0005575,GO:0005622,GO:0005623,GO:0005634,GO:0043226,GO:0043227,GO:0043229,GO:0043231,GO:0044424,GO:0044464	-	-	-	-	-	-	-	-	-	-	DDE_3,HTH_38,HTH_Tnp_Tc3_1,HTH_Tnp_Tc3_2
v1_uce-5809	6500.XP_005089815.1	1.35e-110	354	KOG4566@1|root,KOG4566@2759|Eukaryota,39WFN@33154|Opisthokonta,3BGZ9@33208|Metazoa,3D047@33213|Bilateria	33208|Metazoa	T	Cellular processes and signaling	Signal transduction mechanisms	suppressor of cytokine signaling	SOCS6	GO:0001772,GO:0001932,GO:0001933,GO:0002682,GO:0002683,GO:0002694,GO:0002695,GO:0003674,GO:0004857,GO:0004860,GO:0005575,GO:0005622,GO:0005623,GO:0005737,GO:0005829,GO:0005886,GO:0006464,GO:0006469,GO:0006508,GO:0006807,GO:0006950,GO:0006952,GO:0007154,GO:0007162,GO:0007165,GO:0007166,GO:0007259,GO:0008150,GO:0008152,GO:0009056,GO:0009057,GO:0009892,GO:0009966,GO:0009967,GO:0009968,GO:0009987,GO:…	-	ko:K04699	ko04630,ko04917,map04630,map04917	M00388,M00684	-	-	ko00000,ko00001,ko00002,ko04121	-	-	-	SH2,SOCS_box
v1_uce-5918	7668.SPU_026086-tr	1.52e-53	209	KOG1075@1|root,KOG1075@2759|Eukaryota,39TZY@33154|Opisthokonta	33154|Opisthokonta	I	Metabolism	Lipid transport and metabolism	queuine tRNA-ribosyltransferase activity	-	-	-	-	-	-	-	-	-	-	-	-	Exo_endo_phos_2,RVT_1
v1_uce-5919	6500.XP_005096318.1	5.74e-85	283	KOG3606@1|root,KOG3606@2759|Eukaryota,38FAD@33154|Opisthokonta,3B9VV@33208|Metazoa,3CXWX@33213|Bilateria	33208|Metazoa	T	Cellular processes and signaling	Signal transduction mechanisms	Partitioning defective 6 homolog	PARD6B	GO:0000003,GO:0000226,GO:0000278,GO:0000902,GO:0000904,GO:0003002,GO:0003006,GO:0003674,GO:0005080,GO:0005488,GO:0005515,GO:0005575,GO:0005622,GO:0005623,GO:0005634,GO:0005737,GO:0005829,GO:0005886,GO:0005911,GO:0005923,GO:0005938,GO:0006996,GO:0007010,GO:0007017,GO:0007043,GO:0007049,GO:0007155,GO:0007163,GO:0007275,GO:0007369,GO:0007389,GO:0007399,GO:0007409,GO:0007548,GO:0008150,GO:0008406,GO:…	-	ko:K06093	ko04015,ko04144,ko04360,ko04390,ko04391,ko04530,ko05165,map04015,map04144,map04360,map04390,map04391,map04530,map05165	-	-	-	ko00000,ko00001,ko03036	-	-	-	PB1,PDZ
v1_uce-5940	7668.SPU_016325-tr	9.95e-151	477	KOG1075@1|root,KOG1075@2759|Eukaryota,3AB3G@33154|Opisthokonta,3BQKC@33208|Metazoa,3D77Y@33213|Bilateria	33208|Metazoa	O	Cellular processes and signaling	Posttranslational modification, protein turnover, chaperones	Reverse transcriptase (RNA-dependent DNA polymerase)	-	-	-	ko:K10577	ko03013,ko04064,ko04120,ko05206,map03013,map04064,map04120,map05206	M00427	-	-	ko00000,ko00001,ko00002,ko03019,ko04121	-	-	-	RVT_1
v1_uce-5974	7739.XP_002594088.1	1.25e-142	437	KOG2177@1|root,KOG2177@2759|Eukaryota,38F95@33154|Opisthokonta,3BA7J@33208|Metazoa,3CZWX@33213|Bilateria,4871K@7711|Chordata	33208|Metazoa	O	Cellular processes and signaling	Posttranslational modification, protein turnover, chaperones	miRNA mediated inhibition of translation	TRIM71	GO:0000003,GO:0000082,GO:0000278,GO:0000932,GO:0001708,GO:0001838,GO:0001841,GO:0001843,GO:0002009,GO:0002164,GO:0002165,GO:0002168,GO:0003006,GO:0003674,GO:0003676,GO:0003723,GO:0003824,GO:0004842,GO:0005488,GO:0005515,GO:0005575,GO:0005622,GO:0005623,GO:0005737,GO:0005912,GO:0005924,GO:0005927,GO:0006139,GO:0006396,GO:0006401,GO:0006402,GO:0006417,GO:0006464,GO:0006725,GO:0006807,GO:0007049,GO:…	2.3.2.27	ko:K12035	ko05206,map05206	-	-	-	ko00000,ko00001,ko01000,ko03019,ko04121	-	-	-	Filamin,NHL,zf-B_box
v1_uce-6061	7668.SPU_026981-tr	3.64e-226	686	KOG1075@1|root,KOG1075@2759|Eukaryota	7668.SPU_026981-tr|-	E	Metabolism	Amino acid transport and metabolism	Ribonuclease H protein	-	-	-	-	-	-	-	-	-	-	-	-	-
v1_uce-6062	7668.SPU_023704-tr	1.75e-51	202	COG2801@1|root,KOG0017@2759|Eukaryota,38F42@33154|Opisthokonta,3BA5H@33208|Metazoa	33208|Metazoa	OU	Cellular processes and signaling	Posttranslational modification, protein turnover, chaperones	K02A2.6-like	-	-	-	-	-	-	-	-	-	-	-	-	Asp_protease_2,Retrotrans_gag,rve
v1_uce-6067	7668.SPU_013065-tr	6.46e-110	373	KOG1075@1|root,KOG1075@2759|Eukaryota,39N4Q@33154|Opisthokonta,3B9WN@33208|Metazoa,3D1S8@33213|Bilateria	33208|Metazoa	L	Information storage and processing	Replication, recombination and repair	Reverse transcriptase (RNA-dependent DNA polymerase)	-	-	-	-	-	-	-	-	-	-	-	-	RVT_1
v1_uce-636	7668.SPU_000613-tr	6.97e-66	224	2BEH2@1|root,2S14S@2759|Eukaryota,39MAV@33154|Opisthokonta,3CNXX@33208|Metazoa,3E63V@33213|Bilateria	33208|Metazoa	-			-	-	-	-	-	-	-	-	-	-	-	-	-	RVT_1
v1_uce-761	225400.XP_006768737.1	3.73e-47	171	KOG0665@1|root,KOG0665@2759|Eukaryota,38CI3@33154|Opisthokonta,3BA0V@33208|Metazoa,3CVTW@33213|Bilateria,482XU@7711|Chordata,48YB2@7742|Vertebrata,3J82R@40674|Mammalia	33208|Metazoa	T	Cellular processes and signaling	Signal transduction mechanisms	JUN kinase activity	MAPK10	GO:0000003,GO:0000122,GO:0000165,GO:0000166,GO:0000302,GO:0000902,GO:0000904,GO:0001101,GO:0001667,GO:0001700,GO:0001736,GO:0001738,GO:0001932,GO:0001933,GO:0002009,GO:0002011,GO:0002064,GO:0002065,GO:0002066,GO:0002165,GO:0002376,GO:0003006,GO:0003008,GO:0003674,GO:0003824,GO:0004672,GO:0004674,GO:0004705,GO:0004707,GO:0005488,GO:0005515,GO:0005524,GO:0005575,GO:0005622,GO:0005623,GO:0005634,GO:…	2.7.11.24	ko:K04440	ko01522,ko04010,ko04012,ko04013,ko04014,ko04024,ko04068,ko04071,ko04137,ko04140,ko04141,ko04210,ko04212,ko04214,ko04215,ko04217,ko04310,ko04380,ko04391,ko04510,ko04530,ko04620,ko04621,ko04622,ko04624,ko04657,ko04658,ko04659,ko04664,ko04668,ko04722,ko04723,ko04728,ko04750,ko04910,ko04912,ko04914,ko04917,ko04920,ko04926,ko04930,ko04931,ko04932,ko04933,ko05120,ko05131,ko05132,ko05133,ko05142,ko05145…	M00688	-	-	ko00000,ko00001,ko00002,ko01000,ko01001	-	-	-	Pkinase
v1_uce-795	7668.SPU_015022-tr	3.92e-146	459	KOG3105@1|root,KOG3105@2759|Eukaryota,38I47@33154|Opisthokonta,3BMCH@33208|Metazoa,3CYY1@33213|Bilateria	33208|Metazoa	BD	Information storage and processing	Chromatin structure and dynamics	pogo transposable element with KRAB domain	POGK	-	-	-	-	-	-	-	-	-	-	-	BrkDBD,DDE_1,HTH_Tnp_Tc5,KRAB
v1_uce-832	7897.ENSLACP00000003597	7.8e-105	335	KOG1021@1|root,KOG1021@2759|Eukaryota,39WGB@33154|Opisthokonta,3BM0P@33208|Metazoa,3CXDD@33213|Bilateria,48QHN@7711|Chordata,4958E@7742|Vertebrata	33208|Metazoa	GMW	Metabolism	Carbohydrate transport and metabolism	Exostosin family	-	-	2.4.1.224,2.4.1.225	ko:K02366	ko00534,ko01100,map00534,map01100	M00059	R05935,R10138,R10139	-	ko00000,ko00001,ko00002,ko01000,ko01003	-	GT47,GT64	-	Exostosin
v1_uce-912	7668.SPU_026981-tr	6.56e-192	614	KOG1075@1|root,KOG1075@2759|Eukaryota	7668.SPU_026981-tr|-	E	Metabolism	Amino acid transport and metabolism	Ribonuclease H protein	-	-	-	-	-	-	-	-	-	-	-	-	-
v1_uce-92	7739.XP_002600794.1	2.07e-62	214	KOG0084@1|root,KOG0084@2759|Eukaryota,391RR@33154|Opisthokonta,3BCZ6@33208|Metazoa,3CW9H@33213|Bilateria,487BW@7711|Chordata	33208|Metazoa	U	Cellular processes and signaling	Intracellular trafficking, secretion, and vesicular transport	negative regulation of constitutive secretory pathway	RAB33B	GO:0000045,GO:0000139,GO:0001501,GO:0003674,GO:0003824,GO:0003924,GO:0005575,GO:0005622,GO:0005623,GO:0005737,GO:0005794,GO:0005796,GO:0006810,GO:0006891,GO:0006914,GO:0006996,GO:0007033,GO:0007275,GO:0008104,GO:0008150,GO:0008152,GO:0009056,GO:0009653,GO:0009887,GO:0009894,GO:0009987,GO:0010506,GO:0012505,GO:0016020,GO:0016043,GO:0016192,GO:0016236,GO:0016241,GO:0016462,GO:0016787,GO:0016817,GO:…	-	ko:K07919,ko:K07920	ko04140,map04140	-	-	-	ko00000,ko00001,ko04031,ko04131,ko04147	-	-	-	Ras
v1_uce-975	6500.XP_005092719.1	4.06e-109	348	KOG2246@1|root,KOG2246@2759|Eukaryota,38C0F@33154|Opisthokonta,3BANH@33208|Metazoa,3CS5Q@33213|Bilateria	33208|Metazoa	G	Metabolism	Carbohydrate transport and metabolism	Glycosyltransferase that generates the core 1 O-glycan Gal-beta1-3GalNAc-alpha1-Ser Thr (T antigen), which is a precursor for many extended O-glycans in glycoproteins	-	GO:0000003,GO:0002682,GO:0002683,GO:0003674,GO:0003824,GO:0005575,GO:0005622,GO:0005623,GO:0005737,GO:0005794,GO:0005795,GO:0005797,GO:0006464,GO:0006486,GO:0006493,GO:0006629,GO:0006643,GO:0006664,GO:0006807,GO:0007275,GO:0007399,GO:0007417,GO:0007528,GO:0008150,GO:0008152,GO:0008378,GO:0008610,GO:0009058,GO:0009059,GO:0009100,GO:0009101,GO:0009247,GO:0009653,GO:0009987,GO:0012505,GO:0016020,GO:…	2.4.1.122	ko:K00731	ko00512,ko01100,map00512,map01100	M00056	R05908	-	ko00000,ko00001,ko00002,ko01000,ko01003	-	GT31	-	Fringe
v1_uce-995	38654.XP_006022614.1	6.36e-31	132	KOG3898@1|root,KOG3898@2759|Eukaryota,39UUS@33154|Opisthokonta,3BDZU@33208|Metazoa,3CZBT@33213|Bilateria,482S3@7711|Chordata,495YP@7742|Vertebrata	33208|Metazoa	K	Information storage and processing	Transcription	negative regulation of synapse maturation	NEUROD2	GO:0000976,GO:0000977,GO:0000978,GO:0000981,GO:0000987,GO:0001012,GO:0001067,GO:0001228,GO:0001662,GO:0002209,GO:0003008,GO:0003674,GO:0003676,GO:0003677,GO:0003690,GO:0003700,GO:0003712,GO:0003714,GO:0005488,GO:0005515,GO:0005575,GO:0005622,GO:0005623,GO:0005634,GO:0006139,GO:0006351,GO:0006355,GO:0006357,GO:0006366,GO:0006464,GO:0006725,GO:0006807,GO:0006950,GO:0006952,GO:0007275,GO:0007399,GO:…	-	ko:K08033,ko:K09078	ko04950,map04950	-	-	-	ko00000,ko00001,ko03000	-	-	-	HLH,Neuro_bHLH
v1_uce-1075	8932.XP_005512036.1	4.94e-63	219	KOG0645@1|root,KOG0645@2759|Eukaryota,38CGJ@33154|Opisthokonta,3BBGF@33208|Metazoa,3CUQC@33213|Bilateria,482E2@7711|Chordata,48VUV@7742|Vertebrata,4GU51@8782|Aves	33208|Metazoa	S	Poorly characterized	Function unknown	cytosolic iron-sulfur protein assembly protein CIAO1	CIAO1	GO:0003674,GO:0003700,GO:0005488,GO:0005515,GO:0005575,GO:0005622,GO:0005623,GO:0005737,GO:0005819,GO:0005829,GO:0005856,GO:0006355,GO:0006357,GO:0006790,GO:0008150,GO:0008152,GO:0008284,GO:0009889,GO:0009987,GO:0010468,GO:0010556,GO:0015630,GO:0016043,GO:0016226,GO:0019219,GO:0019222,GO:0022607,GO:0031163,GO:0031323,GO:0031326,GO:0032991,GO:0042127,GO:0043226,GO:0043228,GO:0043229,GO:0043232,GO:…	-	-	-	-	-	-	-	-	-	-	WD40
v1_uce-1170	28737.XP_006895463.1	1.06e-13	67.8	KOG0275@1|root,KOG0275@2759|Eukaryota,38BHC@33154|Opisthokonta,3BCF9@33208|Metazoa,3CWDX@33213|Bilateria,482KR@7711|Chordata,493WZ@7742|Vertebrata,3J2X5@40674|Mammalia,34Z58@311790|Afrotheria	33208|Metazoa	S	Poorly characterized	Function unknown	WD40 repeat-containing protein SMU1	SMU1	GO:0000375,GO:0000377,GO:0000381,GO:0000398,GO:0002119,GO:0002164,GO:0003674,GO:0005488,GO:0005515,GO:0005575,GO:0005622,GO:0005623,GO:0005634,GO:0005654,GO:0005681,GO:0005684,GO:0005737,GO:0006139,GO:0006396,GO:0006397,GO:0006725,GO:0006807,GO:0007154,GO:0007267,GO:0007268,GO:0007274,GO:0007275,GO:0007399,GO:0007517,GO:0007528,GO:0007610,GO:0007638,GO:0008150,GO:0008152,GO:0008380,GO:0009605,GO:…	-	ko:K13111	-	-	-	-	ko00000,ko03041	-	-	-	WD40
v1_uce-128	7739.XP_002611515.1	1.28e-26	120	COG5245@1|root,KOG3595@2759|Eukaryota,38EDS@33154|Opisthokonta,3B9T7@33208|Metazoa,3D19G@33213|Bilateria,4847N@7711|Chordata	33208|Metazoa	Z	Cellular processes and signaling	Cytoskeleton	intraciliary retrograde transport	DYNC2H1	GO:0001568,GO:0001944,GO:0002119,GO:0002164,GO:0003002,GO:0003674,GO:0003774,GO:0003777,GO:0003824,GO:0005488,GO:0005515,GO:0005575,GO:0005622,GO:0005623,GO:0005737,GO:0005794,GO:0005856,GO:0005868,GO:0005874,GO:0005875,GO:0005929,GO:0005930,GO:0006508,GO:0006807,GO:0006810,GO:0006928,GO:0006996,GO:0007017,GO:0007018,GO:0007030,GO:0007275,GO:0007368,GO:0007389,GO:0007399,GO:0007417,GO:0007420,GO:…	-	ko:K10414	ko04145,ko04962,ko05132,map04145,map04962,map05132	-	-	-	ko00000,ko00001,ko03036,ko04812	-	-	-	AAA_5,AAA_6,AAA_7,AAA_8,AAA_9,DHC_N1,DHC_N2,Dynein_heavy,MT
v1_uce-1340	9612.ENSCAFP00000025537	8.64e-16	88.2	COG5059@1|root,KOG0246@2759|Eukaryota,38E0K@33154|Opisthokonta,3BNCY@33208|Metazoa,3D2T2@33213|Bilateria,48BU9@7711|Chordata,497C5@7742|Vertebrata,3J7VN@40674|Mammalia,3ERPH@33554|Carnivora	33208|Metazoa	Z	Cellular processes and signaling	Cytoskeleton	Kinesin family member 2B	KIF2B	GO:0000226,GO:0002376,GO:0002478,GO:0002495,GO:0002504,GO:0003674,GO:0003774,GO:0003777,GO:0003824,GO:0005575,GO:0005576,GO:0005622,GO:0005623,GO:0005634,GO:0005730,GO:0005737,GO:0005819,GO:0005829,GO:0005856,GO:0005871,GO:0005875,GO:0006810,GO:0006890,GO:0006928,GO:0006996,GO:0007010,GO:0007017,GO:0007018,GO:0007019,GO:0007049,GO:0007059,GO:0008150,GO:0009987,GO:0015630,GO:0016043,GO:0016192,GO:…	-	ko:K10393	-	-	-	-	ko00000,ko03036,ko04812	-	-	-	Kinesin
v1_uce-1363	7668.SPU_027019-tr	4.55e-59	204	KOG1075@1|root,KOG1075@2759|Eukaryota,39TZY@33154|Opisthokonta,3BI15@33208|Metazoa	33208|Metazoa	J	Information storage and processing	Translation, ribosomal structure and biogenesis	protein kinase activity	-	-	2.3.1.15	ko:K13506	ko00561,ko00564,ko01100,ko01110,map00561,map00564,map01100,map01110	M00089	R00851,R09380	RC00004,RC00039,RC00041	ko00000,ko00001,ko00002,ko01000,ko01004	-	-	-	Exo_endo_phos_2,RVT_1
v1_uce-1582	6087.XP_004206471.1	2.23e-40	162	KOG1075@1|root,KOG1075@2759|Eukaryota	2759|Eukaryota	E	Metabolism	Amino acid transport and metabolism	Ribonuclease H protein	-	-	2.7.7.6,3.1.3.48	ko:K03021,ko:K03447,ko:K05696	ko00230,ko00240,ko01100,ko03020,ko04520,ko04623,ko04910,ko04931,ko05169,map00230,map00240,map01100,map03020,map04520,map04623,map04910,map04931,map05169	M00181	R00435,R00441,R00442,R00443	RC02795	br01611,ko00000,ko00001,ko00002,ko01000,ko01009,ko02000,ko03021	2.A.1.4	-	-	Exo_endo_phos_2,RVT_1
v1_uce-1747	6500.XP_005088859.1	1.49e-101	317	KOG4441@1|root,KOG4441@2759|Eukaryota,38BR7@33154|Opisthokonta,3BB6C@33208|Metazoa,3CTSM@33213|Bilateria	33208|Metazoa	T	Cellular processes and signaling	Signal transduction mechanisms	kelch-like	KLHL20	GO:0000151,GO:0000209,GO:0003674,GO:0003779,GO:0003824,GO:0004842,GO:0005488,GO:0005515,GO:0005575,GO:0005622,GO:0005623,GO:0005634,GO:0005654,GO:0005737,GO:0005794,GO:0005802,GO:0005829,GO:0005856,GO:0006464,GO:0006508,GO:0006511,GO:0006807,GO:0006810,GO:0006892,GO:0006895,GO:0006996,GO:0007010,GO:0008092,GO:0008150,GO:0008152,GO:0008582,GO:0009056,GO:0009057,GO:0009987,GO:0010033,GO:0010498,GO:…	-	ko:K10457	-	-	-	-	ko00000,ko04121	-	-	-	BACK,BTB,Kelch_1
v1_uce-1757	7668.SPU_015411-tr	6.44e-29	129	COG4581@1|root,KOG0947@2759|Eukaryota,38BTP@33154|Opisthokonta,3BFU2@33208|Metazoa,3CZ64@33213|Bilateria	33208|Metazoa	A	Information storage and processing	RNA processing and modification	nuclear-transcribed mRNA catabolic process, 3'-5' exonucleolytic nonsense-mediated decay	tst	GO:0000184,GO:0000288,GO:0000291,GO:0000956,GO:0003674,GO:0003724,GO:0003824,GO:0004004,GO:0004386,GO:0005575,GO:0005622,GO:0005623,GO:0005634,GO:0005737,GO:0006139,GO:0006401,GO:0006402,GO:0006725,GO:0006807,GO:0008026,GO:0008150,GO:0008152,GO:0008186,GO:0009056,GO:0009057,GO:0009892,GO:0009987,GO:0010468,GO:0010605,GO:0010629,GO:0016070,GO:0016071,GO:0016462,GO:0016787,GO:0016817,GO:0016818,GO:…	-	ko:K12599	ko03018,map03018	M00392	-	-	ko00000,ko00001,ko00002,ko01000,ko03019	-	-	-	DEAD,DSHCT,Helicase_C,rRNA_proc-arch
v1_uce-179	103372.F4X3V4	2.31e-111	347	KOG2177@1|root,KOG2177@2759|Eukaryota,38EA3@33154|Opisthokonta,3BFJH@33208|Metazoa,3CRTV@33213|Bilateria,41UNJ@6656|Arthropoda,3SJPG@50557|Insecta,46FK4@7399|Hymenoptera	33208|Metazoa	O	Cellular processes and signaling	Posttranslational modification, protein turnover, chaperones	B-box zinc finger	brat	GO:0000902,GO:0000904,GO:0001709,GO:0003002,GO:0003674,GO:0003676,GO:0003723,GO:0003729,GO:0003730,GO:0005488,GO:0005515,GO:0005575,GO:0005622,GO:0005623,GO:0005737,GO:0005829,GO:0005938,GO:0006139,GO:0006351,GO:0006417,GO:0006725,GO:0006807,GO:0006928,GO:0006935,GO:0007275,GO:0007389,GO:0007399,GO:0007400,GO:0007402,GO:0007405,GO:0007406,GO:0007409,GO:0007411,GO:0007417,GO:0007420,GO:0008150,GO:…	-	ko:K11997	-	-	-	-	ko00000,ko04121	-	-	-	NHL,zf-B_box,zf-C3HC4,zf-RING_UBOX
v1_uce-2145	10224.XP_006811186.1	1.09e-52	196	29YJV@1|root,2RXU5@2759|Eukaryota,3A0FB@33154|Opisthokonta,3BPYT@33208|Metazoa,3D6GB@33213|Bilateria	33208|Metazoa	-			-	-	-	-	-	-	-	-	-	-	-	-	-	-
v1_uce-24	7668.SPU_027019-tr	2.9e-58	199	KOG1075@1|root,KOG1075@2759|Eukaryota,39TZY@33154|Opisthokonta,3BI15@33208|Metazoa	33208|Metazoa	J	Information storage and processing	Translation, ribosomal structure and biogenesis	protein kinase activity	-	-	2.3.1.15	ko:K13506	ko00561,ko00564,ko01100,ko01110,map00561,map00564,map01100,map01110	M00089	R00851,R09380	RC00004,RC00039,RC00041	ko00000,ko00001,ko00002,ko01000,ko01004	-	-	-	Exo_endo_phos_2,RVT_1
v1_uce-2492	6500.XP_005112335.1	1.57e-201	585	KOG2405@1|root,KOG2405@2759|Eukaryota	2759|Eukaryota	S	Poorly characterized	Function unknown	piRNA metabolic process	-	GO:0003674,GO:0003676,GO:0003723,GO:0005488,GO:0005515,GO:0005575,GO:0005622,GO:0005623,GO:0005737,GO:0006139,GO:0006725,GO:0006807,GO:0008150,GO:0008152,GO:0009892,GO:0009987,GO:0010468,GO:0010605,GO:0010629,GO:0016070,GO:0016458,GO:0019222,GO:0031047,GO:0032991,GO:0034587,GO:0034641,GO:0034660,GO:0035770,GO:0036464,GO:0042802,GO:0042803,GO:0043170,GO:0043186,GO:0043226,GO:0043228,GO:0043229,GO:…	-	ko:K18740	-	-	-	-	ko00000,ko03019	-	-	-	DNA_pol_A_exo1,KH_1
v1_uce-288	7994.ENSAMXP00000012229	2.59e-17	81.3	KOG1787@1|root,KOG1787@2759|Eukaryota,38D1H@33154|Opisthokonta,3BB6B@33208|Metazoa,3CVKQ@33213|Bilateria,480RD@7711|Chordata,48WQQ@7742|Vertebrata,49XXM@7898|Actinopterygii	33208|Metazoa	U	Cellular processes and signaling	Intracellular trafficking, secretion, and vesicular transport	Neurobeachin	NBEA	GO:0001654,GO:0001745,GO:0001754,GO:0003008,GO:0003674,GO:0005488,GO:0005515,GO:0005575,GO:0005622,GO:0005623,GO:0005737,GO:0005794,GO:0005802,GO:0005829,GO:0005886,GO:0006605,GO:0006810,GO:0006886,GO:0006892,GO:0007275,GO:0007399,GO:0007417,GO:0007420,GO:0007423,GO:0007528,GO:0007610,GO:0007611,GO:0007612,GO:0007613,GO:0007614,GO:0007635,GO:0008104,GO:0008150,GO:0008306,GO:0008355,GO:0008593,GO:…	-	-	-	-	-	-	-	-	-	-	Beach,DUF1088,DUF4704,Laminin_G_3,PH_BEACH,WD40
v1_uce-3118	8364.ENSXETP00000053270	6.04e-26	115	KOG0278@1|root,KOG0278@2759|Eukaryota,38BC1@33154|Opisthokonta,3BD5N@33208|Metazoa,3CTAG@33213|Bilateria,47ZDW@7711|Chordata,48UUY@7742|Vertebrata	33208|Metazoa	I	Metabolism	Lipid transport and metabolism	spliceosomal snRNP assembly	STRAP	GO:0000122,GO:0000375,GO:0000377,GO:0000387,GO:0000398,GO:0001894,GO:0001932,GO:0001933,GO:0002009,GO:0002165,GO:0003008,GO:0003674,GO:0005102,GO:0005488,GO:0005515,GO:0005575,GO:0005622,GO:0005623,GO:0005634,GO:0005654,GO:0005737,GO:0005829,GO:0006139,GO:0006355,GO:0006357,GO:0006396,GO:0006397,GO:0006725,GO:0006807,GO:0007275,GO:0007444,GO:0007472,GO:0007476,GO:0007552,GO:0007560,GO:0007586,GO:…	-	ko:K13137	ko03013,map03013	M00426	-	-	ko00000,ko00001,ko00002,ko03041	-	-	-	WD40
v1_uce-3688	7994.ENSAMXP00000020390	8.66e-52	190	COG0457@1|root,KOG0548@2759|Eukaryota,38GAN@33154|Opisthokonta,3BEXQ@33208|Metazoa,3CSRU@33213|Bilateria,484N1@7711|Chordata,493P3@7742|Vertebrata,49Q9H@7898|Actinopterygii	33208|Metazoa	O	Cellular processes and signaling	Posttranslational modification, protein turnover, chaperones	tetratricopeptide repeat	TTC28	GO:0000922,GO:0003674,GO:0005488,GO:0005515,GO:0005575,GO:0005622,GO:0005623,GO:0005813,GO:0005815,GO:0005819,GO:0005856,GO:0007346,GO:0008150,GO:0015630,GO:0019899,GO:0019900,GO:0030496,GO:0043226,GO:0043228,GO:0043229,GO:0043232,GO:0044422,GO:0044424,GO:0044430,GO:0044446,GO:0044464,GO:0050789,GO:0050794,GO:0051233,GO:0051726,GO:0065007,GO:0072686,GO:0097431,GO:1990023	-	-	-	-	-	-	-	-	-	-	CHAT,TPR_12,TPR_16,TPR_7,TPR_8
v1_uce-3689	7897.ENSLACP00000013591	2.94e-96	332	KOG1130@1|root,KOG1130@2759|Eukaryota,39NJP@33154|Opisthokonta,3CQ3W@33208|Metazoa,3E69B@33213|Bilateria,48RPK@7711|Chordata,49N97@7742|Vertebrata	33208|Metazoa	T	Cellular processes and signaling	Signal transduction mechanisms	CHAT domain	TTC28	-	-	-	-	-	-	-	-	-	-	-	CHAT,TPR_12,TPR_7,TPR_8
v1_uce-3791	7070.TC010748-PA	3.92e-50	190	2CXRP@1|root,2RZ9M@2759|Eukaryota,3A84X@33154|Opisthokonta,3BTAV@33208|Metazoa,3DA8J@33213|Bilateria,429U5@6656|Arthropoda,3SP0B@50557|Insecta	33208|Metazoa	S	Poorly characterized	Function unknown	DDE superfamily endonuclease	-	GO:0005575,GO:0005622,GO:0005623,GO:0005634,GO:0043226,GO:0043227,GO:0043229,GO:0043231,GO:0044424,GO:0044464	-	-	-	-	-	-	-	-	-	-	DDE_3,HTH_38,HTH_Tnp_Tc3_2
v1_uce-4211	51337.XP_004668027.1	1.13e-26	121	28MJ9@1|root,2QU2X@2759|Eukaryota,38EJR@33154|Opisthokonta,3BCPM@33208|Metazoa,3CUNR@33213|Bilateria,48AWC@7711|Chordata,494RB@7742|Vertebrata,3J8KP@40674|Mammalia,35C4T@314146|Euarchontoglires,4Q2VH@9989|Rodentia	33208|Metazoa	K	Information storage and processing	Transcription	GCM motif protein	GCM2	GO:0000003,GO:0000981,GO:0000982,GO:0001077,GO:0001228,GO:0001503,GO:0001701,GO:0001890,GO:0001892,GO:0003006,GO:0003674,GO:0003676,GO:0003677,GO:0003700,GO:0005488,GO:0005575,GO:0005622,GO:0005623,GO:0005634,GO:0006139,GO:0006351,GO:0006355,GO:0006357,GO:0006366,GO:0006725,GO:0006807,GO:0006810,GO:0006811,GO:0006812,GO:0006816,GO:0006873,GO:0006874,GO:0006875,GO:0007275,GO:0007399,GO:0008150,GO:…	-	ko:K21598	-	-	-	-	ko00000,ko03000	-	-	-	GCM
v1_uce-443	303518.XP_005746706.1	5.8e-12	74.3	KOG0667@1|root,KOG0667@2759|Eukaryota,38D9D@33154|Opisthokonta,3BCXE@33208|Metazoa,3CUY3@33213|Bilateria,483WB@7711|Chordata,493AV@7742|Vertebrata,49TY8@7898|Actinopterygii	33208|Metazoa	T	Cellular processes and signaling	Signal transduction mechanisms	Homeodomain interacting protein kinase 2	-	-	2.7.11.1	ko:K08826	ko04218,map04218	-	-	-	ko00000,ko00001,ko01000,ko01001	-	-	-	Pkinase
v1_uce-4507	281687.CJA42968	1.51e-57	215	KOG1075@1|root,KOG1075@2759|Eukaryota,39N4Q@33154|Opisthokonta,3C0YC@33208|Metazoa	33208|Metazoa	S	Poorly characterized	Function unknown	Reverse transcriptase (RNA-dependent DNA polymerase)	-	-	-	-	-	-	-	-	-	-	-	-	Exo_endo_phos_2,RVT_1
v1_uce-4728	8049.ENSGMOP00000006254	8.67e-22	104	KOG2157@1|root,KOG2157@2759|Eukaryota,39TBC@33154|Opisthokonta,3BGBF@33208|Metazoa,3CWBD@33213|Bilateria,47ZQV@7711|Chordata,496BZ@7742|Vertebrata,49TFR@7898|Actinopterygii	33208|Metazoa	O	Cellular processes and signaling	Posttranslational modification, protein turnover, chaperones	Tubulin tyrosine ligase	TTL	GO:0000226,GO:0001558,GO:0003674,GO:0003824,GO:0004835,GO:0005575,GO:0005622,GO:0005623,GO:0005737,GO:0005829,GO:0005856,GO:0005874,GO:0006464,GO:0006807,GO:0006996,GO:0007010,GO:0007017,GO:0007275,GO:0007346,GO:0007399,GO:0008150,GO:0008152,GO:0008361,GO:0009987,GO:0010564,GO:0010769,GO:0010975,GO:0015630,GO:0016043,GO:0016874,GO:0016879,GO:0016881,GO:0018166,GO:0018193,GO:0018212,GO:0018322,GO:…	6.3.2.25	ko:K06047	-	-	-	-	ko00000,ko01000,ko04812	-	-	-	TTL
v1_uce-4956	7668.SPU_010715-tr	2.69e-28	111	COG0180@1|root,KOG2145@2759|Eukaryota,38F6E@33154|Opisthokonta,3BD7C@33208|Metazoa,3CZHB@33213|Bilateria	33208|Metazoa	J	Information storage and processing	Translation, ribosomal structure and biogenesis	tryptophan-tRNA ligase activity	WARS	GO:0000902,GO:0000904,GO:0001932,GO:0001933,GO:0003674,GO:0003824,GO:0004812,GO:0004830,GO:0004857,GO:0005488,GO:0005515,GO:0005575,GO:0005622,GO:0005623,GO:0005634,GO:0005737,GO:0005829,GO:0006082,GO:0006139,GO:0006399,GO:0006412,GO:0006418,GO:0006436,GO:0006469,GO:0006518,GO:0006520,GO:0006725,GO:0006807,GO:0007275,GO:0007399,GO:0008150,GO:0008152,GO:0008285,GO:0009058,GO:0009059,GO:0009653,GO:…	6.1.1.2	ko:K01867,ko:K10402	ko00970,map00970	M00359,M00360	R03664	RC00055,RC00523	ko00000,ko00001,ko00002,ko01000,ko01007,ko03016,ko03036,ko04131,ko04812	-	-	-	WHEP-TRS,tRNA-synt_1b
v1_uce-5001	6500.XP_005106815.1	1.9e-98	317	KOG2191@1|root,KOG2191@2759|Eukaryota,38BV5@33154|Opisthokonta,3BBMF@33208|Metazoa,3D00T@33213|Bilateria	33208|Metazoa	A	Information storage and processing	RNA processing and modification	RNA splicing, via transesterification reactions with bulged adenosine as nucleophile	NOVA1	GO:0000375,GO:0000377,GO:0000381,GO:0000398,GO:0003674,GO:0003676,GO:0003723,GO:0003729,GO:0005488,GO:0005515,GO:0005575,GO:0005622,GO:0005623,GO:0005634,GO:0005730,GO:0006139,GO:0006396,GO:0006397,GO:0006725,GO:0006807,GO:0007154,GO:0007267,GO:0007268,GO:0007275,GO:0007399,GO:0007417,GO:0007610,GO:0007626,GO:0008150,GO:0008152,GO:0008380,GO:0009987,GO:0010467,GO:0010468,GO:0016070,GO:0016071,GO:…	-	ko:K14944	-	-	-	-	ko00000,ko03041	-	-	-	KH_1
v1_uce-5367	7370.XP_005190430.1	6.92e-22	104	KOG0153@1|root,KOG0153@2759|Eukaryota,38EG7@33154|Opisthokonta,3BGP9@33208|Metazoa,3CYB5@33213|Bilateria,41TNI@6656|Arthropoda,3SHV9@50557|Insecta,44Z8P@7147|Diptera	33208|Metazoa	A	Information storage and processing	RNA processing and modification	Metal ion binding	RBM22	GO:0000060,GO:0000375,GO:0000377,GO:0000387,GO:0000398,GO:0000974,GO:0003674,GO:0003676,GO:0003723,GO:0003729,GO:0005488,GO:0005515,GO:0005575,GO:0005622,GO:0005623,GO:0005634,GO:0005654,GO:0005681,GO:0005684,GO:0005737,GO:0006139,GO:0006396,GO:0006397,GO:0006606,GO:0006725,GO:0006807,GO:0006810,GO:0006886,GO:0006913,GO:0007275,GO:0008104,GO:0008150,GO:0008152,GO:0008380,GO:0009790,GO:0009792,GO:…	-	ko:K12872	ko03040,map03040	M00355	-	-	ko00000,ko00001,ko00002,ko03041	-	-	-	RRM_1
v1_uce-5601	7668.SPU_023464-tr	1.1e-28	124	KOG1075@1|root,KOG1075@2759|Eukaryota,38VUX@33154|Opisthokonta,3C5TU@33208|Metazoa,3DF9K@33213|Bilateria	33208|Metazoa	S	Poorly characterized	Function unknown	Reverse transcriptase (RNA-dependent DNA polymerase)	-	-	-	-	-	-	-	-	-	-	-	-	RVT_1
v1_uce-6079	3702.AT3G30805.1	2.96e-17	85.9	COG1190@1|root,KOG1885@2759|Eukaryota	2759|Eukaryota	J	Information storage and processing	Translation, ribosomal structure and biogenesis	lysyl-tRNA aminoacylation	KARS	GO:0000003,GO:0000049,GO:0000165,GO:0000166,GO:0000187,GO:0001775,GO:0001817,GO:0001819,GO:0001932,GO:0001934,GO:0002252,GO:0002263,GO:0002274,GO:0002275,GO:0002276,GO:0002366,GO:0002376,GO:0002682,GO:0002684,GO:0002685,GO:0002687,GO:0002688,GO:0002690,GO:0002694,GO:0002696,GO:0002697,GO:0002699,GO:0002700,GO:0002702,GO:0002718,GO:0002720,GO:0002739,GO:0002741,GO:0002791,GO:0002793,GO:0003006,GO:…	6.1.1.6	ko:K04567	ko00970,map00970	M00359,M00360	R03658	RC00055,RC00523	ko00000,ko00001,ko00002,ko01000,ko01007,ko03016	-	-	-	tRNA-synt_2,tRNA_anti-codon
v1_uce-632	7260.FBpp0252844	1.9e-24	95.5	KOG3755@1|root,KOG3755@2759|Eukaryota,39U9H@33154|Opisthokonta,3BNWW@33208|Metazoa,3D3B9@33213|Bilateria,41WXR@6656|Arthropoda,3SIJD@50557|Insecta,451SJ@7147|Diptera,45S8J@7214|Drosophilidae	33208|Metazoa	K	Information storage and processing	Transcription	DNA binding	dve-1	GO:0000003,GO:0000041,GO:0000122,GO:0002009,GO:0002165,GO:0003002,GO:0003006,GO:0003674,GO:0003676,GO:0003677,GO:0003700,GO:0005488,GO:0005515,GO:0005575,GO:0005622,GO:0005623,GO:0005634,GO:0005667,GO:0005737,GO:0005829,GO:0006355,GO:0006357,GO:0006810,GO:0006811,GO:0006812,GO:0006825,GO:0006950,GO:0006986,GO:0007275,GO:0007389,GO:0007444,GO:0007472,GO:0007476,GO:0007478,GO:0007480,GO:0007494,GO:…	-	ko:K19774	ko04212,map04212	-	-	-	ko00000,ko00001	-	-	-	Homeobox,ULD
v1_uce-767	7668.SPU_022548-tr	1.95e-08	63.2	COG1960@1|root,KOG0141@2759|Eukaryota,38CQN@33154|Opisthokonta,3BAWC@33208|Metazoa,3CTM0@33213|Bilateria	33208|Metazoa	EI	Metabolism	Amino acid transport and metabolism	Isovaleryl-CoA dehydrogenase	IVD	GO:0003674,GO:0003824,GO:0003995,GO:0005575,GO:0005622,GO:0005623,GO:0005634,GO:0005654,GO:0005737,GO:0005739,GO:0005740,GO:0005759,GO:0006082,GO:0006520,GO:0006551,GO:0006552,GO:0006629,GO:0006631,GO:0006635,GO:0006807,GO:0008150,GO:0008152,GO:0008470,GO:0009056,GO:0009062,GO:0009063,GO:0009081,GO:0009083,GO:0009987,GO:0016020,GO:0016042,GO:0016043,GO:0016054,GO:0016491,GO:0016627,GO:0019395,GO:…	1.3.8.4	ko:K00253	ko00280,ko01100,map00280,map01100	M00036	R04095	RC00246	ko00000,ko00001,ko00002,ko01000	-	-	-	Acyl-CoA_dh_1,Acyl-CoA_dh_M,Acyl-CoA_dh_N
v2_uce-1008	7370.XP_005182508.1	3.73e-20	102	COG0160@1|root,KOG1404@2759|Eukaryota,38DZP@33154|Opisthokonta,3BF4G@33208|Metazoa,3CSSK@33213|Bilateria,41TG2@6656|Arthropoda,3SI2I@50557|Insecta,44ZS3@7147|Diptera	33208|Metazoa	E	Metabolism	Amino acid transport and metabolism	Belongs to the class-III pyridoxal-phosphate-dependent aminotransferase family	AGXT2	GO:0001505,GO:0003674,GO:0003824,GO:0005488,GO:0005515,GO:0005575,GO:0005622,GO:0005623,GO:0005737,GO:0005739,GO:0005759,GO:0006081,GO:0006082,GO:0006520,GO:0006522,GO:0006524,GO:0006544,GO:0006545,GO:0006807,GO:0008144,GO:0008150,GO:0008152,GO:0008453,GO:0008483,GO:0008652,GO:0009056,GO:0009058,GO:0009063,GO:0009069,GO:0009070,GO:0009078,GO:0009080,GO:0009436,GO:0009889,GO:0009891,GO:0009893,GO:…	2.6.1.40,2.6.1.44	ko:K00827	ko00250,ko00260,ko00270,ko00280,ko01100,ko01110,map00250,map00260,map00270,map00280,map01100,map01110	-	R00369,R00372,R02050,R10992	RC00006,RC00008,RC00018,RC00160	ko00000,ko00001,ko01000,ko01007	-	-	-	Aminotran_3
v2_uce-1027	6500.XP_005106363.1	1.25e-174	535	COG5029@1|root,KOG0365@2759|Eukaryota,38CYN@33154|Opisthokonta,3B9DH@33208|Metazoa,3CVQA@33213|Bilateria	33208|Metazoa	O	Cellular processes and signaling	Posttranslational modification, protein turnover, chaperones	Protein farnesyltransferase subunit	FNTB	GO:0003674,GO:0003824,GO:0004311,GO:0004659,GO:0004660,GO:0005488,GO:0005515,GO:0005575,GO:0005622,GO:0005623,GO:0005737,GO:0005829,GO:0005856,GO:0005875,GO:0005965,GO:0006464,GO:0006807,GO:0006950,GO:0008150,GO:0008152,GO:0008270,GO:0008284,GO:0008285,GO:0008318,GO:0009611,GO:0009889,GO:0009891,GO:0009893,GO:0009987,GO:0010033,GO:0010035,GO:0010556,GO:0010557,GO:0010604,GO:0014070,GO:0015630,GO:…	2.5.1.58	ko:K05954	ko00900,ko01130,map00900,map01130	-	R09844	RC00069,RC03004	ko00000,ko00001,ko01000,ko01006	-	-	-	Churchill,Prenyltrans
v2_uce-1040	126957.SMAR002617-PA	3.7e-69	251	COG0572@1|root,KOG4203@2759|Eukaryota,38H38@33154|Opisthokonta,3B9NZ@33208|Metazoa,3CTWU@33213|Bilateria,41TY9@6656|Arthropoda	33208|Metazoa	TZ	Cellular processes and signaling	Signal transduction mechanisms	arm function in wg signal transduction is required early in development for determination of neuroblast fate. Arm and Abl proteins function cooperatively at adherens junctions in both the CNS and epidermis	CTNNB1	GO:0000003,GO:0000122,GO:0000132,GO:0000226,GO:0000228,GO:0000278,GO:0000578,GO:0000785,GO:0000790,GO:0000791,GO:0000902,GO:0000904,GO:0001085,GO:0001102,GO:0001501,GO:0001525,GO:0001568,GO:0001569,GO:0001570,GO:0001654,GO:0001655,GO:0001656,GO:0001657,GO:0001658,GO:0001667,GO:0001700,GO:0001701,GO:0001702,GO:0001703,GO:0001704,GO:0001706,GO:0001708,GO:0001709,GO:0001711,GO:0001745,GO:0001759,GO:…	-	ko:K02105	ko04015,ko04310,ko04390,ko04510,ko04520,ko04550,ko04670,ko04916,ko04919,ko04934,ko05100,ko05130,ko05165,ko05166,ko05167,ko05200,ko05205,ko05210,ko05213,ko05215,ko05216,ko05217,ko05224,ko05225,ko05226,ko05412,ko05418,map04015,map04310,map04390,map04510,map04520,map04550,map04670,map04916,map04919,map04934,map05100,map05130,map05165,map05166,map05167,map05200,map05205,map05210,map05213,map05215,map…	M00677	-	-	ko00000,ko00001,ko00002	-	-	-	Arm
v2_uce-1095	7668.SPU_016325-tr	1.01e-150	479	KOG1075@1|root,KOG1075@2759|Eukaryota,3AB3G@33154|Opisthokonta,3BQKC@33208|Metazoa,3D77Y@33213|Bilateria	33208|Metazoa	O	Cellular processes and signaling	Posttranslational modification, protein turnover, chaperones	Reverse transcriptase (RNA-dependent DNA polymerase)	-	-	-	ko:K10577	ko03013,ko04064,ko04120,ko05206,map03013,map04064,map04120,map05206	M00427	-	-	ko00000,ko00001,ko00002,ko03019,ko04121	-	-	-	RVT_1
v2_uce-1156	8479.XP_005291210.1	2.28e-110	339	COG0689@1|root,KOG1068@2759|Eukaryota,392FB@33154|Opisthokonta,3C0GF@33208|Metazoa,3DGUD@33213|Bilateria,48JWA@7711|Chordata,49GTG@7742|Vertebrata,4CIHF@8459|Testudines	33208|Metazoa	J	Information storage and processing	Translation, ribosomal structure and biogenesis	3' exoribonuclease family, domain 2	-	-	-	ko:K11600	ko03018,map03018	M00390,M00391	-	-	ko00000,ko00001,ko00002,ko03019	-	-	-	RNase_PH,RNase_PH_C
v2_uce-1168	7668.SPU_026981-tr	1.36e-192	598	KOG1075@1|root,KOG1075@2759|Eukaryota	7668.SPU_026981-tr|-	E	Metabolism	Amino acid transport and metabolism	Ribonuclease H protein	-	-	-	-	-	-	-	-	-	-	-	-	-
v2_uce-1182	10224.XP_006822441.1	1.14e-288	881	COG2801@1|root,KOG0017@2759|Eukaryota,38F42@33154|Opisthokonta,3BA5H@33208|Metazoa,3CWAK@33213|Bilateria	33208|Metazoa	E	Metabolism	Amino acid transport and metabolism	K02A2.6-like	-	-	-	-	-	-	-	-	-	-	-	-	RVT_1,SCAN,rve,zf-CCHC,zf-H2C2
v2_uce-1209	7668.SPU_014262-tr	8.88e-202	632	KOG1075@1|root,KOG1075@2759|Eukaryota,39TZY@33154|Opisthokonta	33154|Opisthokonta	I	Metabolism	Lipid transport and metabolism	queuine tRNA-ribosyltransferase activity	-	-	-	-	-	-	-	-	-	-	-	-	Exo_endo_phos_2,RVT_1
v2_uce-1236	51337.XP_004672481.1	1.01e-22	103	COG0016@1|root,KOG2784@2759|Eukaryota,38C6T@33154|Opisthokonta,3BEB8@33208|Metazoa,3CY2V@33213|Bilateria,48AJF@7711|Chordata,49262@7742|Vertebrata,3JEC7@40674|Mammalia,35A02@314146|Euarchontoglires,4Q0YS@9989|Rodentia	33208|Metazoa	J	Information storage and processing	Translation, ribosomal structure and biogenesis	phenylalanyl-tRNA aminoacylation	FARSA	GO:0000122,GO:0002161,GO:0003674,GO:0003824,GO:0004812,GO:0004826,GO:0005575,GO:0005622,GO:0005623,GO:0005737,GO:0006082,GO:0006139,GO:0006355,GO:0006357,GO:0006399,GO:0006412,GO:0006418,GO:0006432,GO:0006450,GO:0006518,GO:0006520,GO:0006725,GO:0006807,GO:0008150,GO:0008152,GO:0009058,GO:0009059,GO:0009328,GO:0009889,GO:0009890,GO:0009892,GO:0009987,GO:0010467,GO:0010468,GO:0010556,GO:0010558,GO:…	6.1.1.20	ko:K01889	ko00970,map00970	M00359,M00360	R03660	RC00055,RC00523	ko00000,ko00001,ko00002,ko01000,ko01007,ko03016	-	-	-	tRNA-synt_2d
v2_uce-1302	7029.ACYPI34476-PA	7.92e-45	171	2CXRQ@1|root,2RZ9T@2759|Eukaryota,3A4J4@33154|Opisthokonta,3CNNI@33208|Metazoa,3E4U0@33213|Bilateria,42AH6@6656|Arthropoda,3T0VP@50557|Insecta,3EECT@33342|Paraneoptera	33154|Opisthokonta	S	Poorly characterized	Function unknown	DDE superfamily endonuclease	-	-	-	-	-	-	-	-	-	-	-	-	DDE_3
v2_uce-137	7668.SPU_020389-tr	6.83e-79	269	COG5245@1|root,KOG3595@2759|Eukaryota,38EIS@33154|Opisthokonta,3BCB2@33208|Metazoa,3CW7I@33213|Bilateria	33208|Metazoa	Z	Cellular processes and signaling	Cytoskeleton	ATP-dependent microtubule motor activity, minus-end-directed	DNAH9	GO:0001539,GO:0003341,GO:0003352,GO:0003356,GO:0003674,GO:0003774,GO:0003777,GO:0003824,GO:0005488,GO:0005515,GO:0005575,GO:0005622,GO:0005623,GO:0005737,GO:0005856,GO:0005858,GO:0005875,GO:0005929,GO:0005930,GO:0006928,GO:0007017,GO:0007018,GO:0007275,GO:0007368,GO:0007389,GO:0008150,GO:0008569,GO:0009799,GO:0009855,GO:0009987,GO:0015630,GO:0016462,GO:0016787,GO:0016817,GO:0016818,GO:0016887,GO:…	-	ko:K10408	ko05016,map05016	-	-	-	ko00000,ko00001,ko04812	-	-	-	AAA_5,AAA_6,AAA_7,AAA_8,AAA_9,DHC_N1,DHC_N2,Dynein_heavy,MT
v2_uce-1412	9365.XP_007536135.1	3.22e-95	302	COG1675@1|root,KOG2593@2759|Eukaryota,38EEP@33154|Opisthokonta,3B9NE@33208|Metazoa,3CZE4@33213|Bilateria,480MB@7711|Chordata,48Y4G@7742|Vertebrata,3J4K9@40674|Mammalia	33208|Metazoa	K	Information storage and processing	Transcription	transcription initiation from RNA polymerase II promoter	GTF2E1	GO:0000428,GO:0000988,GO:0000989,GO:0001076,GO:0003674,GO:0005575,GO:0005622,GO:0005623,GO:0005634,GO:0005654,GO:0005667,GO:0005669,GO:0005673,GO:0005737,GO:0005829,GO:0006139,GO:0006351,GO:0006352,GO:0006355,GO:0006357,GO:0006366,GO:0006367,GO:0006725,GO:0006807,GO:0008150,GO:0008152,GO:0009058,GO:0009059,GO:0009301,GO:0009889,GO:0009891,GO:0009893,GO:0009987,GO:0010467,GO:0010468,GO:0010556,GO:…	-	ko:K03136	ko03022,ko05169,ko05203,map03022,map05169,map05203	-	-	-	ko00000,ko00001,ko03021	-	-	-	TFIIE-A_C,TFIIE_alpha,TF_Zn_Ribbon
v2_uce-1426	9823.ENSSSCP00000019821	4.04e-74	265	28IND@1|root,2QQZC@2759|Eukaryota,39VSX@33154|Opisthokonta,3BGXR@33208|Metazoa,3CUGT@33213|Bilateria,48BEU@7711|Chordata,490EU@7742|Vertebrata,3JA7Y@40674|Mammalia,4IZ7U@91561|Cetartiodactyla	33208|Metazoa	S	Poorly characterized	Function unknown	Tetratricopeptide repeat and ankyrin repeat containing 1	TRANK1	-	-	-	-	-	-	-	-	-	-	-	UvrD-helicase
v2_uce-1523	7739.XP_002605107.1	1.61e-185	547	KOG2751@1|root,KOG2751@2759|Eukaryota,38BH8@33154|Opisthokonta,3BI5X@33208|Metazoa,3D0ZH@33213|Bilateria,4814W@7711|Chordata	33208|Metazoa	T	Cellular processes and signaling	Signal transduction mechanisms	negative regulation of lysosome organization	BECN1	GO:0000003,GO:0000045,GO:0000070,GO:0000272,GO:0000278,GO:0000280,GO:0000302,GO:0000407,GO:0000422,GO:0000423,GO:0000819,GO:0001525,GO:0001568,GO:0001666,GO:0001944,GO:0002119,GO:0002164,GO:0002165,GO:0002376,GO:0002520,GO:0002790,GO:0003006,GO:0003674,GO:0005488,GO:0005515,GO:0005575,GO:0005622,GO:0005623,GO:0005634,GO:0005737,GO:0005768,GO:0005773,GO:0005776,GO:0005783,GO:0005794,GO:0005802,GO:…	-	ko:K08334	ko04136,ko04137,ko04138,ko04140,ko04215,ko04371,ko05167,map04136,map04137,map04138,map04140,map04215,map04371,map05167	-	-	-	ko00000,ko00001,ko03029,ko04131	-	-	-	APG6,BH3
v2_uce-1630	6500.XP_005111415.1	1.91e-126	406	KOG0312@1|root,KOG0312@2759|Eukaryota,38G4Y@33154|Opisthokonta,3BB0I@33208|Metazoa,3CYMJ@33213|Bilateria	33208|Metazoa	S	Poorly characterized	Function unknown	neuromuscular junction development	PDZRN4	GO:0003674,GO:0003824,GO:0004842,GO:0005488,GO:0005515,GO:0005575,GO:0005622,GO:0005623,GO:0005634,GO:0005654,GO:0005737,GO:0005829,GO:0006464,GO:0006807,GO:0007528,GO:0008150,GO:0008152,GO:0009987,GO:0015459,GO:0016043,GO:0016247,GO:0016567,GO:0016740,GO:0019538,GO:0019787,GO:0031594,GO:0031974,GO:0031981,GO:0032446,GO:0036211,GO:0043170,GO:0043226,GO:0043227,GO:0043229,GO:0043231,GO:0043233,GO:…	2.3.2.27	ko:K15682	-	-	-	-	ko00000,ko01000,ko04121	-	-	-	PDZ,zf-C3HC4_2
v2_uce-1642	6500.XP_005098781.1	6.93e-223	643	KOG3827@1|root,KOG3827@2759|Eukaryota,38BXT@33154|Opisthokonta,3BA68@33208|Metazoa,3CTV5@33213|Bilateria	33208|Metazoa	P	Metabolism	Inorganic ion transport and metabolism	inward rectifier potassium channel activity	irk-2	GO:0003674,GO:0005215,GO:0005216,GO:0005242,GO:0005244,GO:0005249,GO:0005261,GO:0005267,GO:0005575,GO:0005623,GO:0005886,GO:0005887,GO:0006810,GO:0006811,GO:0006812,GO:0006813,GO:0007275,GO:0007444,GO:0007610,GO:0007622,GO:0007623,GO:0007626,GO:0008150,GO:0008324,GO:0009888,GO:0009966,GO:0009968,GO:0009987,GO:0010107,GO:0010646,GO:0010648,GO:0015075,GO:0015077,GO:0015079,GO:0015267,GO:0015276,GO:…	-	ko:K05330	-	-	-	-	ko00000,ko04040	1.A.2.1.14,1.A.2.1.15	-	-	IRK
v2_uce-1644	9823.ENSSSCP00000008677	7.35e-246	747	COG1204@1|root,KOG0951@2759|Eukaryota,3ARV9@33154|Opisthokonta,3BYCJ@33208|Metazoa,3CW5J@33213|Bilateria,489T7@7711|Chordata,492SX@7742|Vertebrata,3JD8Y@40674|Mammalia,4IYI0@91561|Cetartiodactyla	33208|Metazoa	A	Information storage and processing	RNA processing and modification	U5 small nuclear ribonucleoprotein 200 kDa helicase	SNRNP200	GO:0000003,GO:0000245,GO:0000354,GO:0000375,GO:0000377,GO:0000381,GO:0000398,GO:0003674,GO:0003724,GO:0003824,GO:0004004,GO:0004386,GO:0005488,GO:0005515,GO:0005575,GO:0005622,GO:0005623,GO:0005634,GO:0005654,GO:0005681,GO:0005682,GO:0006139,GO:0006396,GO:0006397,GO:0006725,GO:0006807,GO:0007276,GO:0007283,GO:0008026,GO:0008150,GO:0008152,GO:0008186,GO:0008380,GO:0009987,GO:0010467,GO:0010468,GO:…	3.6.4.13	ko:K12854	ko03040,map03040	M00354,M00355	-	-	ko00000,ko00001,ko00002,ko01000,ko03041	-	-	-	DEAD,Helicase_C,Sec63
v2_uce-1818	7918.ENSLOCP00000022184	3.45e-99	328	KOG1075@1|root,KOG1075@2759|Eukaryota,39N4Q@33154|Opisthokonta,3B9WN@33208|Metazoa,3D1S8@33213|Bilateria,48C1W@7711|Chordata,49N8J@7742|Vertebrata,4A94B@7898|Actinopterygii	33208|Metazoa	S	Poorly characterized	Function unknown	Reverse transcriptase (RNA-dependent DNA polymerase)	-	-	-	-	-	-	-	-	-	-	-	-	RVT_1
v2_uce-1820	6500.XP_005111384.1	9.22e-42	161	KOG0040@1|root,KOG0040@2759|Eukaryota,3AJ5Z@33154|Opisthokonta,3BFP4@33208|Metazoa,3CT1Q@33213|Bilateria	33208|Metazoa	Z	Cellular processes and signaling	Cytoskeleton	negative regulation of protein depolymerization	alpha-Spec	GO:0000003,GO:0000902,GO:0000904,GO:0001709,GO:0002064,GO:0002065,GO:0002066,GO:0002119,GO:0002164,GO:0003006,GO:0003674,GO:0003779,GO:0005488,GO:0005515,GO:0005575,GO:0005622,GO:0005623,GO:0005737,GO:0005794,GO:0005856,GO:0005886,GO:0005938,GO:0006928,GO:0006935,GO:0006996,GO:0007009,GO:0007026,GO:0007154,GO:0007267,GO:0007268,GO:0007274,GO:0007275,GO:0007276,GO:0007281,GO:0007292,GO:0007293,GO:…	-	ko:K06114	ko04210,map04210	-	-	-	ko00000,ko00001,ko04812	-	-	-	EF-hand_1,EF-hand_7,EF-hand_8,EFhand_Ca_insen,SH3_1,Spectrin
v2_uce-1850	12957.ACEP23972-PA	2.93e-16	76.3	KOG3541@1|root,KOG3541@2759|Eukaryota,38HIU@33154|Opisthokonta,3BCC0@33208|Metazoa,3CYVT@33213|Bilateria,41XTN@6656|Arthropoda,3SKI6@50557|Insecta	33208|Metazoa	T	Cellular processes and signaling	Signal transduction mechanisms	Guanyl-nucleotide exchange factor activity. It is involved in the biological process described with regulation of small GTPase mediated signal transduction	RASGEF1C	GO:0003674,GO:0005085,GO:0005088,GO:0005488,GO:0005515,GO:0008150,GO:0009966,GO:0009967,GO:0010646,GO:0010647,GO:0017016,GO:0019899,GO:0023051,GO:0023056,GO:0031267,GO:0046578,GO:0046579,GO:0048518,GO:0048522,GO:0048583,GO:0048584,GO:0050789,GO:0050794,GO:0051020,GO:0051056,GO:0051057,GO:0065007,GO:0065009,GO:0098772,GO:1902531,GO:1902533	-	-	-	-	-	-	-	-	-	-	RasGEF,RasGEF_N
v2_uce-1859	136037.KDR08430	3.42e-152	481	COG0531@1|root,KOG1286@2759|Eukaryota,38BM3@33154|Opisthokonta,3BA2V@33208|Metazoa,3CVWA@33213|Bilateria,41UJH@6656|Arthropoda,3SFNR@50557|Insecta	33208|Metazoa	E	Metabolism	Amino acid transport and metabolism	amino acid transmembrane transporter activity. It is involved in the biological process described with amino acid transmembrane transport	-	GO:0003333,GO:0003674,GO:0005215,GO:0005342,GO:0006810,GO:0006811,GO:0006820,GO:0006865,GO:0008150,GO:0008509,GO:0008514,GO:0015075,GO:0015171,GO:0015318,GO:0015711,GO:0015849,GO:0022857,GO:0034220,GO:0046942,GO:0046943,GO:0051179,GO:0051234,GO:0055085,GO:0071702,GO:0071705,GO:0098656,GO:1903825,GO:1905039	-	ko:K12796,ko:K13866	ko04621,map04621	-	-	-	ko00000,ko00001,ko02000	2.A.3.3	-	-	AA_permease_2,AA_permease_C
v2_uce-2093	7668.SPU_016325-tr	3.29e-148	477	KOG1075@1|root,KOG1075@2759|Eukaryota,3AB3G@33154|Opisthokonta,3BQKC@33208|Metazoa,3D77Y@33213|Bilateria	33208|Metazoa	O	Cellular processes and signaling	Posttranslational modification, protein turnover, chaperones	Reverse transcriptase (RNA-dependent DNA polymerase)	-	-	-	ko:K10577	ko03013,ko04064,ko04120,ko05206,map03013,map04064,map04120,map05206	M00427	-	-	ko00000,ko00001,ko00002,ko03019,ko04121	-	-	-	RVT_1
v2_uce-211	7668.SPU_027365-tr	1.96e-80	271	KOG1075@1|root,KOG1075@2759|Eukaryota,3AAAT@33154|Opisthokonta,3BTXA@33208|Metazoa,3DBR2@33213|Bilateria	33208|Metazoa	S	Poorly characterized	Function unknown	Ribonuclease H protein	-	-	-	-	-	-	-	-	-	-	-	-	RVT_1
v2_uce-2143	7668.SPU_016325-tr	1.35e-120	391	KOG1075@1|root,KOG1075@2759|Eukaryota,3AB3G@33154|Opisthokonta,3BQKC@33208|Metazoa,3D77Y@33213|Bilateria	33208|Metazoa	O	Cellular processes and signaling	Posttranslational modification, protein turnover, chaperones	Reverse transcriptase (RNA-dependent DNA polymerase)	-	-	-	ko:K10577	ko03013,ko04064,ko04120,ko05206,map03013,map04064,map04120,map05206	M00427	-	-	ko00000,ko00001,ko00002,ko03019,ko04121	-	-	-	RVT_1
v2_uce-2161	8364.ENSXETP00000062572	2.7e-43	171	KOG3875@1|root,KOG3875@2759|Eukaryota,38HTZ@33154|Opisthokonta,3BHEW@33208|Metazoa,3CZ3B@33213|Bilateria,483V6@7711|Chordata,48W0F@7742|Vertebrata	33208|Metazoa	T	Cellular processes and signaling	Signal transduction mechanisms	biogenesis factor 13	PEX13	GO:0000003,GO:0000268,GO:0001561,GO:0001764,GO:0001967,GO:0002119,GO:0002164,GO:0003674,GO:0005048,GO:0005488,GO:0005575,GO:0005622,GO:0005623,GO:0005737,GO:0005777,GO:0005778,GO:0005779,GO:0006082,GO:0006464,GO:0006605,GO:0006625,GO:0006629,GO:0006631,GO:0006807,GO:0006810,GO:0006886,GO:0006928,GO:0006996,GO:0007017,GO:0007031,GO:0007275,GO:0007276,GO:0007283,GO:0007399,GO:0007417,GO:0007420,GO:…	-	ko:K13344	ko04146,map04146	-	-	-	ko00000,ko00001	3.A.20.1	-	-	Peroxin-13_N,SH3_9
v2_uce-2184_1	7668.SPU_025199-tr	6.98e-65	228	COG2801@1|root,KOG0017@2759|Eukaryota,38F42@33154|Opisthokonta	33154|Opisthokonta	G	Metabolism	Carbohydrate transport and metabolism	retrotransposable element Tf2 155 kDa protein type 1-like	-	-	-	-	-	-	-	-	-	-	-	-	PNMA,RVT_1,gag-asp_proteas,rve,zf-CCHC,zf-H2C2
v2_uce-2184	7668.SPU_010345-tr	3.71e-101	325	COG0187@1|root,KOG0355@2759|Eukaryota,38CPA@33154|Opisthokonta,3BFVW@33208|Metazoa,3CW22@33213|Bilateria	33208|Metazoa	B	Information storage and processing	Chromatin structure and dynamics	Control of topological states of DNA by transient breakage and subsequent rejoining of DNA strands. Topoisomerase II makes double-strand breaks	TOP2B	GO:0000003,GO:0000070,GO:0000075,GO:0000166,GO:0000182,GO:0000217,GO:0000228,GO:0000278,GO:0000280,GO:0000287,GO:0000302,GO:0000400,GO:0000712,GO:0000785,GO:0000790,GO:0000792,GO:0000793,GO:0000819,GO:0000902,GO:0000904,GO:0001764,GO:0002244,GO:0002376,GO:0002520,GO:0003674,GO:0003676,GO:0003677,GO:0003682,GO:0003690,GO:0003696,GO:0003723,GO:0003729,GO:0003824,GO:0003916,GO:0003918,GO:0005080,GO:…	5.99.1.3	ko:K03164	ko01524,map01524	-	-	-	ko00000,ko00001,ko01000,ko03032,ko03036	-	-	-	DNA_gyraseB,DNA_topoisoIV,DTHCT,HATPase_c,TOPRIM_C,Toprim
v2_uce-2247	9612.ENSCAFP00000027721	9.98e-24	113	COG5184@1|root,KOG1426@2759|Eukaryota,39M8P@33154|Opisthokonta,3CNVT@33208|Metazoa,3E64N@33213|Bilateria,48SIE@7711|Chordata,49P1U@7742|Vertebrata,3JQCC@40674|Mammalia	33208|Metazoa	DZ	Cellular processes and signaling	Cell cycle control, cell division, chromosome partitioning	Regulator of chromosome condensation (RCC1) repeat	NEK8	-	2.7.11.1	ko:K20877,ko:K20878	-	-	-	-	ko00000,ko01000,ko01001,ko03036	1.I.1.1.3	-	-	RCC1,RCC1_2
v2_uce-2248	10224.XP_002733915.1	6.19e-51	202	28HHA@1|root,2QPV7@2759|Eukaryota,38EW0@33154|Opisthokonta,3BB0J@33208|Metazoa,3CTKB@33213|Bilateria	33208|Metazoa	-			-	ccdc147	-	-	-	-	-	-	-	-	-	-	-	-
v2_uce-2269	6500.XP_005100653.1	1.41e-229	667	KOG3577@1|root,KOG3577@2759|Eukaryota,38C7N@33154|Opisthokonta,3BBTS@33208|Metazoa,3CSV6@33213|Bilateria	33208|Metazoa	T	Cellular processes and signaling	Signal transduction mechanisms	cerebellum vasculature morphogenesis	FZD9	GO:0001101,GO:0001503,GO:0001775,GO:0001836,GO:0001932,GO:0001934,GO:0002376,GO:0002520,GO:0002521,GO:0003008,GO:0003254,GO:0003674,GO:0004888,GO:0004930,GO:0005488,GO:0005515,GO:0005575,GO:0005622,GO:0005623,GO:0005634,GO:0005654,GO:0005737,GO:0005739,GO:0005740,GO:0005783,GO:0005789,GO:0005794,GO:0005886,GO:0005887,GO:0006810,GO:0006839,GO:0006873,GO:0006874,GO:0006875,GO:0006915,GO:0006950,GO:…	-	ko:K02842	ko04150,ko04310,ko04390,ko04550,ko04916,ko04934,ko05165,ko05166,ko05200,ko05205,ko05217,ko05224,ko05225,ko05226,map04150,map04310,map04390,map04550,map04916,map04934,map05165,map05166,map05200,map05205,map05217,map05224,map05225,map05226	M00677	-	-	ko00000,ko00001,ko00002,ko04030,ko04090	-	-	-	Frizzled,Fz
v2_uce-2310	6500.XP_005092496.1	7.31e-69	244	KOG2685@1|root,KOG2685@2759|Eukaryota,39R0Y@33154|Opisthokonta,3BEGY@33208|Metazoa,3CXMJ@33213|Bilateria	33208|Metazoa	Z	Cellular processes and signaling	Cytoskeleton	cilium movement involved in cell motility	TEKT4	GO:0000003,GO:0001539,GO:0003341,GO:0005575,GO:0005622,GO:0005623,GO:0005634,GO:0005929,GO:0006928,GO:0006996,GO:0007017,GO:0007018,GO:0008150,GO:0009987,GO:0016043,GO:0022414,GO:0022607,GO:0030030,GO:0030031,GO:0030317,GO:0031514,GO:0032501,GO:0032504,GO:0036126,GO:0040011,GO:0042995,GO:0043226,GO:0043227,GO:0043229,GO:0043231,GO:0044085,GO:0044422,GO:0044424,GO:0044441,GO:0044463,GO:0044464,GO:…	-	ko:K18628,ko:K18631	-	-	-	-	ko00000,ko04812	-	-	-	Tektin
v2_uce-2311	7668.SPU_020948-tr	2.33e-151	492	KOG1075@1|root,KOG1075@2759|Eukaryota,39N4Q@33154|Opisthokonta,3BPSU@33208|Metazoa,3E41R@33213|Bilateria	33208|Metazoa	IQ	Metabolism	Lipid transport and metabolism	Reverse transcriptase (RNA-dependent DNA polymerase)	-	-	-	-	-	-	-	-	-	-	-	-	Exo_endo_phos_2,RVT_1
v2_uce-2322	121225.PHUM551010-PA	2.48e-35	143	COG1093@1|root,KOG2916@2759|Eukaryota,38BMX@33154|Opisthokonta,3BCDF@33208|Metazoa,3CWWJ@33213|Bilateria,41XDZ@6656|Arthropoda,3SG46@50557|Insecta,3E7H0@33342|Paraneoptera	33208|Metazoa	J	Information storage and processing	Translation, ribosomal structure and biogenesis	Eukaryotic translation initiation factor 2 alpha subunit	EIF2S1	GO:0000166,GO:0001882,GO:0001883,GO:0003674,GO:0003676,GO:0003723,GO:0003743,GO:0005488,GO:0005525,GO:0005575,GO:0005622,GO:0005623,GO:0005634,GO:0005737,GO:0005829,GO:0005840,GO:0005844,GO:0005850,GO:0005851,GO:0006412,GO:0006413,GO:0006417,GO:0006446,GO:0006464,GO:0006468,GO:0006518,GO:0006793,GO:0006796,GO:0006807,GO:0006810,GO:0006950,GO:0006979,GO:0006984,GO:0006986,GO:0006996,GO:0007154,GO:…	-	ko:K03237	ko03013,ko04138,ko04140,ko04141,ko04210,ko04932,ko05160,ko05162,ko05164,ko05168,map03013,map04138,map04140,map04141,map04210,map04932,map05160,map05162,map05164,map05168	-	-	-	ko00000,ko00001,ko03012	-	-	-	EIF_2_alpha,S1
v2_uce-2350	10181.XP_004864342.1	5.05e-41	167	COG5245@1|root,KOG3595@2759|Eukaryota,38EZQ@33154|Opisthokonta,3BFZQ@33208|Metazoa,3CR7W@33213|Bilateria,4871M@7711|Chordata,496C0@7742|Vertebrata,3J2NS@40674|Mammalia,35E8F@314146|Euarchontoglires,4Q724@9989|Rodentia	33208|Metazoa	Z	Cellular processes and signaling	Cytoskeleton	dynein heavy chain	DNAH12	GO:0000226,GO:0001578,GO:0003341,GO:0003674,GO:0003774,GO:0003777,GO:0003824,GO:0005488,GO:0005515,GO:0005575,GO:0005622,GO:0005623,GO:0005737,GO:0005856,GO:0005858,GO:0005875,GO:0005929,GO:0005930,GO:0006810,GO:0006928,GO:0006996,GO:0007010,GO:0007017,GO:0007018,GO:0008088,GO:0008090,GO:0008150,GO:0008569,GO:0009987,GO:0010970,GO:0015630,GO:0016043,GO:0016462,GO:0016787,GO:0016817,GO:0016818,GO:…	-	ko:K10408	ko05016,map05016	-	-	-	ko00000,ko00001,ko04812	-	-	-	AAA_5,AAA_6,AAA_7,AAA_8,AAA_9,DHC_N2,Dynein_heavy,MT
v2_uce-2391	6500.XP_005100863.1	3.09e-114	367	COG4886@1|root,KOG4308@1|root,KOG0619@2759|Eukaryota,KOG4308@2759|Eukaryota,38Q98@33154|Opisthokonta,3BAYU@33208|Metazoa,3CREI@33213|Bilateria	33208|Metazoa	S	Poorly characterized	Function unknown	sperm motility	TCTE1	GO:0005575,GO:0005623,GO:0005929,GO:0006928,GO:0008150,GO:0009987,GO:0031514,GO:0036126,GO:0040011,GO:0042995,GO:0043226,GO:0044464,GO:0048870,GO:0051179,GO:0051674,GO:0097223,GO:0097722,GO:0097729,GO:0120025	-	-	-	-	-	-	-	-	-	-	LRR_6
v2_uce-2412	6500.XP_005109027.1	4.17e-150	460	COG3177@1|root,KOG3824@2759|Eukaryota,38B91@33154|Opisthokonta,3BDIM@33208|Metazoa,3CV6D@33213|Bilateria	33208|Metazoa	S	Poorly characterized	Function unknown	protein adenylyltransferase activity	FICD	GO:0000166,GO:0003008,GO:0003674,GO:0003824,GO:0005488,GO:0005515,GO:0005524,GO:0005575,GO:0005622,GO:0005623,GO:0005634,GO:0005635,GO:0005737,GO:0005783,GO:0005789,GO:0005886,GO:0006464,GO:0006807,GO:0006810,GO:0006811,GO:0006812,GO:0006836,GO:0006950,GO:0006952,GO:0007600,GO:0007601,GO:0007610,GO:0007632,GO:0008081,GO:0008144,GO:0008150,GO:0008152,GO:0009314,GO:0009416,GO:0009581,GO:0009582,GO:…	-	-	-	-	-	-	-	-	-	-	Fic
v2_uce-2474	10224.XP_006821159.1	3.25e-63	232	COG2801@1|root,KOG0017@2759|Eukaryota,38F42@33154|Opisthokonta,3BZ7Z@33208|Metazoa,3DDGY@33213|Bilateria	33208|Metazoa	L	Information storage and processing	Replication, recombination and repair	PNMA	-	-	-	-	-	-	-	-	-	-	-	-	PNMA,RVT_1,rve,zf-H2C2
v2_uce-2550	30611.ENSOGAP00000013661	1.56e-18	99	COG5069@1|root,KOG0046@2759|Eukaryota,38BRY@33154|Opisthokonta,3BD6Z@33208|Metazoa,3CRGP@33213|Bilateria,4830P@7711|Chordata,492CW@7742|Vertebrata,3J73H@40674|Mammalia,35DD8@314146|Euarchontoglires,4MAZ2@9443|Primates	33208|Metazoa	Z	Cellular processes and signaling	Cytoskeleton	Calponin homology (CH) domain	PLS3	GO:0001501,GO:0002065,GO:0003674,GO:0003779,GO:0005488,GO:0005515,GO:0005575,GO:0005622,GO:0005623,GO:0005737,GO:0005829,GO:0005856,GO:0005884,GO:0005886,GO:0006996,GO:0007010,GO:0007015,GO:0007275,GO:0007399,GO:0007423,GO:0008092,GO:0008150,GO:0008544,GO:0009888,GO:0009913,GO:0009987,GO:0015629,GO:0016020,GO:0016043,GO:0022008,GO:0022607,GO:0030029,GO:0030036,GO:0030154,GO:0030182,GO:0030855,GO:…	-	ko:K17276,ko:K17336	-	-	-	-	ko00000,ko03400,ko04147,ko04812	-	-	-	CH,EF-hand_1,EF-hand_5,EF-hand_7
v2_uce-2554	6500.XP_005111570.1	2.27e-48	186	COG2124@1|root,KOG0684@2759|Eukaryota,38EP5@33154|Opisthokonta,3BCCE@33208|Metazoa,3CYTF@33213|Bilateria	33208|Metazoa	Q	Metabolism	Secondary metabolites biosynthesis, transport and catabolism	cholesterol 7-alpha-monooxygenase activity	CYP7B1	GO:0000003,GO:0001655,GO:0001678,GO:0002009,GO:0002376,GO:0003006,GO:0003008,GO:0003674,GO:0003824,GO:0004497,GO:0005575,GO:0005622,GO:0005623,GO:0005737,GO:0005783,GO:0005789,GO:0006066,GO:0006082,GO:0006629,GO:0006694,GO:0006699,GO:0006706,GO:0006707,GO:0006928,GO:0006935,GO:0007275,GO:0007586,GO:0007610,GO:0007611,GO:0007613,GO:0007623,GO:0008123,GO:0008150,GO:0008152,GO:0008202,GO:0008203,GO:…	1.14.14.23,1.14.14.29	ko:K00489,ko:K07430	ko00120,ko00140,ko01100,ko03320,ko04976,ko04979,map00120,map00140,map01100,map03320,map04976,map04979	M00104	R01463,R07209,R07372,R08727,R08943,R08961	RC00524	ko00000,ko00001,ko00002,ko00199,ko01000	-	-	-	p450
v2_uce-2629	400682.PAC_15723912	2.92e-79	273	COG1643@1|root,KOG0925@2759|Eukaryota,3API8@33154|Opisthokonta,3CNW1@33208|Metazoa	33208|Metazoa	A	Information storage and processing	RNA processing and modification	ATP-dependent RNA helicase activity	DHX15	GO:0000375,GO:0000377,GO:0000398,GO:0001932,GO:0001934,GO:0003674,GO:0003676,GO:0003723,GO:0003724,GO:0003725,GO:0003824,GO:0004004,GO:0004386,GO:0005488,GO:0005575,GO:0005622,GO:0005623,GO:0005634,GO:0005654,GO:0005681,GO:0005689,GO:0005730,GO:0005737,GO:0006139,GO:0006364,GO:0006396,GO:0006397,GO:0006725,GO:0006807,GO:0008026,GO:0008150,GO:0008152,GO:0008186,GO:0008380,GO:0009893,GO:0009966,GO:…	3.6.4.13	ko:K12820,ko:K14305	ko03013,ko03040,map03013,map03040	M00427	-	-	ko00000,ko00001,ko00002,ko01000,ko03009,ko03019,ko03036,ko03041	1.l.1	-	-	DEAD,HA2,Helicase_C,OB_NTP_bind
v2_uce-2632	6500.XP_005109536.1	1.42e-202	620	KOG0112@1|root,KOG0112@2759|Eukaryota,38FHR@33154|Opisthokonta,3BAEK@33208|Metazoa,3CSSH@33213|Bilateria	33208|Metazoa	A	Information storage and processing	RNA processing and modification	dosage compensation by inactivation of X chromosome	RBM15B	GO:0000003,GO:0000122,GO:0000375,GO:0000377,GO:0000381,GO:0000398,GO:0001510,GO:0001525,GO:0001568,GO:0001569,GO:0001654,GO:0001763,GO:0001890,GO:0001944,GO:0002009,GO:0002376,GO:0002520,GO:0002682,GO:0002683,GO:0003002,GO:0003006,GO:0003007,GO:0003205,GO:0003206,GO:0003231,GO:0003279,GO:0003281,GO:0003674,GO:0003676,GO:0003723,GO:0003729,GO:0005488,GO:0005575,GO:0005622,GO:0005623,GO:0005634,GO:…	-	ko:K13190	-	-	-	-	ko00000,ko03041	-	-	-	RRM_1,SPOC
v2_uce-2697	6334.EFV58355	5.22e-16	84.7	COG0382@1|root,KOG1381@2759|Eukaryota,38EGV@33154|Opisthokonta,3BD4E@33208|Metazoa,3CUJ8@33213|Bilateria,40BSH@6231|Nematoda	33208|Metazoa	H	Metabolism	Coenzyme transport and metabolism	Catalyzes the prenylation of para-hydroxybenzoate (PHB) with an all-trans polyprenyl group. Mediates the second step in the final reaction sequence of coenzyme Q (CoQ) biosynthesis, which is the condensation of the polyisoprenoid side chain with PHB, generating the first membrane-bound Q intermediate	COQ2	GO:0000428,GO:0002083,GO:0002094,GO:0003674,GO:0003824,GO:0004659,GO:0005575,GO:0005622,GO:0005623,GO:0005634,GO:0005654,GO:0005666,GO:0005730,GO:0005736,GO:0005737,GO:0005739,GO:0005740,GO:0005743,GO:0005975,GO:0006066,GO:0006071,GO:0006139,GO:0006351,GO:0006360,GO:0006383,GO:0006725,GO:0006732,GO:0006733,GO:0006743,GO:0006744,GO:0006807,GO:0006950,GO:0006952,GO:0007275,GO:0007568,GO:0008150,GO:…	2.5.1.39	ko:K06125	ko00130,ko01100,ko01110,map00130,map01100,map01110	M00128	R05000,R05616,R07273	RC00209,RC02895	ko00000,ko00001,ko00002,ko01000,ko01006	-	-	-	UbiA
v2_uce-2747	7668.SPU_025154-tr	4.13e-49	187	2CXJS@1|root,2RY1K@2759|Eukaryota,39VGM@33154|Opisthokonta,3BJCI@33208|Metazoa,3CWQ6@33213|Bilateria	33208|Metazoa	S	Poorly characterized	Function unknown	PiggyBac transposable element-derived protein	-	-	-	-	-	-	-	-	-	-	-	-	DDE_Tnp_1_7
v2_uce-2787	126957.SMAR007319-PA	1.89e-55	213	COG1643@1|root,KOG0923@2759|Eukaryota,3AI4W@33154|Opisthokonta,3B97J@33208|Metazoa,3CW66@33213|Bilateria,41TPB@6656|Arthropoda	33208|Metazoa	A	Information storage and processing	RNA processing and modification	ATP-dependent RNA helicase	DHX16	GO:0000003,GO:0000375,GO:0000377,GO:0000398,GO:0003006,GO:0003674,GO:0003676,GO:0003723,GO:0003724,GO:0003824,GO:0004004,GO:0004386,GO:0005488,GO:0005515,GO:0005575,GO:0005622,GO:0005623,GO:0005634,GO:0005654,GO:0005681,GO:0005737,GO:0006139,GO:0006396,GO:0006397,GO:0006725,GO:0006807,GO:0007275,GO:0007276,GO:0007281,GO:0007530,GO:0008026,GO:0008150,GO:0008152,GO:0008186,GO:0008380,GO:0009653,GO:…	3.6.4.13	ko:K12813	ko03040,map03040	-	-	-	ko00000,ko00001,ko01000,ko03041	-	-	-	DEAD,HA2,Helicase_C,OB_NTP_bind
v2_uce-2821	6500.XP_005090732.1	3.47e-41	166	COG5024@1|root,KOG0653@2759|Eukaryota,38F4R@33154|Opisthokonta,3BB78@33208|Metazoa,3CTCK@33213|Bilateria	33208|Metazoa	D	Cellular processes and signaling	Cell cycle control, cell division, chromosome partitioning	histone H3-S10 phosphorylation involved in chromosome condensation	CCNB2	GO:0000003,GO:0000070,GO:0000075,GO:0000077,GO:0000079,GO:0000086,GO:0000226,GO:0000228,GO:0000278,GO:0000280,GO:0000281,GO:0000307,GO:0000775,GO:0000776,GO:0000777,GO:0000778,GO:0000779,GO:0000780,GO:0000793,GO:0000794,GO:0000819,GO:0000910,GO:0000920,GO:0000922,GO:0000940,GO:0000942,GO:0001101,GO:0001556,GO:0001666,GO:0001700,GO:0001701,GO:0001776,GO:0001837,GO:0001932,GO:0001933,GO:0001934,GO:…	2.4.2.30	ko:K00774,ko:K05868,ko:K21770	ko04068,ko04110,ko04114,ko04115,ko04218,ko04914,ko05166,map04068,map04110,map04114,map04115,map04218,map04914,map05166	M00693	-	-	ko00000,ko00001,ko00002,ko01000,ko03032,ko03036	1.I.1.1.3	-	-	Cyclin_C,Cyclin_N
v2_uce-2848	6412.HelroP184819	4.17e-53	187	KOG3318@1|root,KOG3318@2759|Eukaryota,3A6CP@33154|Opisthokonta,3BHEG@33208|Metazoa,3D3W5@33213|Bilateria	33208|Metazoa	O	Cellular processes and signaling	Posttranslational modification, protein turnover, chaperones	protein folding in endoplasmic reticulum	EMC4	GO:0005575,GO:0005622,GO:0005623,GO:0005737,GO:0005783,GO:0005789,GO:0006457,GO:0008150,GO:0009987,GO:0012505,GO:0016020,GO:0016021,GO:0030176,GO:0031224,GO:0031227,GO:0031984,GO:0032991,GO:0034975,GO:0042175,GO:0043226,GO:0043227,GO:0043229,GO:0043231,GO:0044422,GO:0044424,GO:0044425,GO:0044432,GO:0044444,GO:0044446,GO:0044464,GO:0072546,GO:0098796,GO:0098827	-	-	-	-	-	-	-	-	-	-	DUF1077
v2_uce-2925_1	6500.XP_005106779.1	5.62e-75	262	KOG4654@1|root,KOG4654@2759|Eukaryota,38E7M@33154|Opisthokonta,3BER1@33208|Metazoa,3CTB8@33213|Bilateria	33208|Metazoa	S	Poorly characterized	Function unknown	DUF1741	C10orf76	-	-	-	-	-	-	-	-	-	-	-	DUF1741
v2_uce-2925	6500.XP_005106779.1	8.67e-156	473	KOG4654@1|root,KOG4654@2759|Eukaryota,38E7M@33154|Opisthokonta,3BER1@33208|Metazoa,3CTB8@33213|Bilateria	33208|Metazoa	S	Poorly characterized	Function unknown	DUF1741	C10orf76	-	-	-	-	-	-	-	-	-	-	-	DUF1741
v2_uce-2932	7029.ACYPI42275-PA	2.83e-114	374	KOG3105@1|root,KOG3105@2759|Eukaryota,38EWM@33154|Opisthokonta,3BGSJ@33208|Metazoa,3D2I5@33213|Bilateria	33208|Metazoa	BD	Information storage and processing	Chromatin structure and dynamics	Tigger transposable	TIGD6	-	-	-	-	-	-	-	-	-	-	-	CENP-B_N,DDE_1,HTH_Tnp_Tc5
v2_uce-3044	6500.XP_005090480.1	3.91e-60	213	2CAP1@1|root,2S0A9@2759|Eukaryota,3A1X7@33154|Opisthokonta,3BR47@33208|Metazoa,3D7UN@33213|Bilateria	33208|Metazoa	S	Poorly characterized	Function unknown	Belongs to the MIP aquaporin (TC 1.A.8) family	-	-	-	ko:K09884	-	-	-	-	ko00000,ko02000	1.A.8	-	-	-
v2_uce-3108	10224.XP_006825930.1	5.16e-167	540	KOG1075@1|root,KOG1075@2759|Eukaryota,39Y6T@33154|Opisthokonta,3BEGN@33208|Metazoa,3CZ7K@33213|Bilateria	33208|Metazoa	G	Metabolism	Carbohydrate transport and metabolism	positive regulation of TOR signaling	-	-	-	-	-	-	-	-	-	-	-	-	Exo_endo_phos_2,RVT_1
v2_uce-322	7668.SPU_026981-tr	1.04e-197	607	KOG1075@1|root,KOG1075@2759|Eukaryota	7668.SPU_026981-tr|-	E	Metabolism	Amino acid transport and metabolism	Ribonuclease H protein	-	-	-	-	-	-	-	-	-	-	-	-	-
v2_uce-33	6500.XP_005096810.1	5.79e-160	542	KOG1146@1|root,KOG1146@2759|Eukaryota,38DC7@33154|Opisthokonta,3BGJY@33208|Metazoa,3CSYY@33213|Bilateria	33208|Metazoa	K	Information storage and processing	Transcription	DNA binding	-	-	-	ko:K09378	ko04550,map04550	-	-	-	ko00000,ko00001,ko03000	-	-	-	Homeobox,zf-C2H2
v2_uce-3330	34506.KOG2613.2	2.23e-25	119	COG1499@1|root,KOG2613@2759|Eukaryota,38ESW@33154|Opisthokonta,3BAX4@33208|Metazoa,3CSZW@33213|Bilateria,40BAS@6231|Nematoda,1KTZA@119089|Chromadorea,40XMM@6236|Rhabditida	33208|Metazoa	J	Information storage and processing	Translation, ribosomal structure and biogenesis	Acts as an adapter for the XPO1 CRM1-mediated export of the 60S ribosomal subunit	NMD3	GO:0000054,GO:0000055,GO:0003674,GO:0005488,GO:0005515,GO:0005575,GO:0005622,GO:0005623,GO:0005634,GO:0005654,GO:0005730,GO:0005737,GO:0006403,GO:0006405,GO:0006611,GO:0006810,GO:0006886,GO:0006913,GO:0008104,GO:0008150,GO:0009889,GO:0009891,GO:0009893,GO:0010556,GO:0010557,GO:0010604,GO:0015031,GO:0015833,GO:0015931,GO:0019219,GO:0019222,GO:0022613,GO:0030674,GO:0031323,GO:0031325,GO:0031326,GO:…	-	ko:K07562	ko03008,ko03013,map03008,map03013	-	-	-	ko00000,ko00001,ko03009	-	-	-	NMD3
v2_uce-3336	7070.TC010748-PA	1.28e-46	184	2CXRP@1|root,2RZ9M@2759|Eukaryota,3A84X@33154|Opisthokonta,3BTAV@33208|Metazoa,3DA8J@33213|Bilateria,429U5@6656|Arthropoda,3SP0B@50557|Insecta	33208|Metazoa	S	Poorly characterized	Function unknown	DDE superfamily endonuclease	-	GO:0005575,GO:0005622,GO:0005623,GO:0005634,GO:0043226,GO:0043227,GO:0043229,GO:0043231,GO:0044424,GO:0044464	-	-	-	-	-	-	-	-	-	-	DDE_3,HTH_38,HTH_Tnp_Tc3_2
v2_uce-3350	6500.XP_005093393.1	1.5e-138	429	KOG2177@1|root,KOG2177@2759|Eukaryota,39TJI@33154|Opisthokonta,3BJEH@33208|Metazoa,3CSAD@33213|Bilateria	33208|Metazoa	O	Cellular processes and signaling	Posttranslational modification, protein turnover, chaperones	Tripartite motif-containing	-	-	-	ko:K10654	-	-	-	-	ko00000,ko04121	-	-	-	zf-B_box,zf-RING_UBOX
v2_uce-3379	6500.XP_005109404.1	2.82e-98	332	KOG2175@1|root,KOG2175@2759|Eukaryota,38EYR@33154|Opisthokonta,3BB7I@33208|Metazoa,3CRP6@33213|Bilateria	33208|Metazoa	G	Metabolism	Carbohydrate transport and metabolism	serine threonine-protein phosphatase 4 regulatory subunit	SMEK2	GO:0000775,GO:0003674,GO:0005488,GO:0005515,GO:0005575,GO:0005622,GO:0005623,GO:0005634,GO:0005654,GO:0005694,GO:0005737,GO:0005813,GO:0005815,GO:0005856,GO:0006109,GO:0006111,GO:0006139,GO:0006259,GO:0006281,GO:0006464,GO:0006470,GO:0006725,GO:0006793,GO:0006796,GO:0006807,GO:0006950,GO:0006952,GO:0006974,GO:0007275,GO:0007346,GO:0007399,GO:0007405,GO:0008104,GO:0008150,GO:0008152,GO:0008283,GO:…	-	ko:K17491	ko04212,ko04922,map04212,map04922	-	-	-	ko00000,ko00001,ko01009,ko03400	-	-	-	SMK-1
v2_uce-342	482537.XP_008587799.1	2.22e-26	122	KOG2163@1|root,KOG2163@2759|Eukaryota,38F70@33154|Opisthokonta,3BDE5@33208|Metazoa,3CY3X@33213|Bilateria,48B42@7711|Chordata,48YWJ@7742|Vertebrata,3J9NK@40674|Mammalia,35FV5@314146|Euarchontoglires	33208|Metazoa	D	Cellular processes and signaling	Cell cycle control, cell division, chromosome partitioning	Centromere kinetochore protein zw10 homolog	ZW10	GO:0000003,GO:0000070,GO:0000075,GO:0000132,GO:0000226,GO:0000278,GO:0000280,GO:0000775,GO:0000776,GO:0000777,GO:0000779,GO:0000793,GO:0000819,GO:0000910,GO:0000922,GO:0000940,GO:0003674,GO:0003676,GO:0003677,GO:0003690,GO:0005488,GO:0005515,GO:0005575,GO:0005622,GO:0005623,GO:0005634,GO:0005694,GO:0005737,GO:0005783,GO:0005794,GO:0005795,GO:0005819,GO:0005828,GO:0005829,GO:0005856,GO:0005874,GO:…	-	ko:K10481,ko:K11578	-	-	-	-	ko00000,ko03036,ko04121,ko04131	-	-	-	Zw10
v2_uce-3477	7897.ENSLACP00000000453	9.63e-41	162	KOG3161@1|root,KOG3161@2759|Eukaryota,38DU2@33154|Opisthokonta,3BD4D@33208|Metazoa,3CSCG@33213|Bilateria,47ZQJ@7711|Chordata,48W5A@7742|Vertebrata	33208|Metazoa	O	Cellular processes and signaling	Posttranslational modification, protein turnover, chaperones	T follicular helper cell differentiation	RC3H2	GO:0000209,GO:0000981,GO:0001775,GO:0001776,GO:0001782,GO:0002252,GO:0002253,GO:0002260,GO:0002263,GO:0002285,GO:0002286,GO:0002287,GO:0002292,GO:0002293,GO:0002294,GO:0002366,GO:0002376,GO:0002429,GO:0002520,GO:0002521,GO:0002682,GO:0002683,GO:0002684,GO:0002694,GO:0002695,GO:0002697,GO:0002698,GO:0002757,GO:0002764,GO:0002768,GO:0002819,GO:0002820,GO:0002822,GO:0002823,GO:0003674,GO:0003676,GO:…	-	ko:K15690	-	-	-	-	ko00000,ko04121	-	-	-	zf-CCCH,zf-RING_UBOX
v2_uce-383	126957.SMAR010316-PA	7.86e-61	223	KOG0527@1|root,KOG0527@2759|Eukaryota,39S2N@33154|Opisthokonta,3BBKG@33208|Metazoa,3CRS9@33213|Bilateria,42A6G@6656|Arthropoda	33208|Metazoa	K	Information storage and processing	Transcription	high mobility group	SOX4	GO:0000075,GO:0000077,GO:0000278,GO:0000976,GO:0000977,GO:0000978,GO:0000981,GO:0000982,GO:0000987,GO:0001012,GO:0001046,GO:0001047,GO:0001067,GO:0001077,GO:0001228,GO:0001501,GO:0001568,GO:0001655,GO:0001666,GO:0001678,GO:0001775,GO:0001822,GO:0001838,GO:0001841,GO:0001944,GO:0002009,GO:0002065,GO:0002244,GO:0002320,GO:0002328,GO:0002376,GO:0002520,GO:0002521,GO:0002791,GO:0002793,GO:0003007,GO:…	-	ko:K09268	-	-	-	-	ko00000,ko03000	-	-	-	HMG_box
v2_uce-393	6500.XP_005095814.1	2.31e-81	277	COG0666@1|root,KOG0504@2759|Eukaryota	2759|Eukaryota	I	Metabolism	Lipid transport and metabolism	protein ubiquitination	-	-	-	ko:K21440	-	-	-	-	ko00000,ko04131	-	-	-	Ank,Ank_2,Ank_4
v2_uce-402	45351.EDO37245	4.44e-137	424	KOG2558@1|root,KOG2558@2759|Eukaryota,38GCZ@33154|Opisthokonta,3BAMS@33208|Metazoa	33208|Metazoa	K	Information storage and processing	Transcription	protein binding, bridging involved in substrate recognition for ubiquitination	DET1	GO:0000003,GO:0000122,GO:0000151,GO:0003006,GO:0003674,GO:0003682,GO:0005488,GO:0005515,GO:0005575,GO:0005622,GO:0005623,GO:0005634,GO:0005694,GO:0005700,GO:0006355,GO:0006357,GO:0006464,GO:0006807,GO:0007276,GO:0007281,GO:0007292,GO:0008150,GO:0008152,GO:0009889,GO:0009890,GO:0009892,GO:0009893,GO:0009894,GO:0009896,GO:0009987,GO:0010468,GO:0010556,GO:0010558,GO:0010604,GO:0010605,GO:0010629,GO:…	-	ko:K10571	ko04120,map04120	-	-	-	ko00000,ko00001,ko04121	-	-	-	Det1
v2_uce-42	7739.XP_002590665.1	1.73e-54	199	COG5178@1|root,KOG1795@2759|Eukaryota,38DCQ@33154|Opisthokonta,3BCFQ@33208|Metazoa,3CWIV@33213|Bilateria,486HW@7711|Chordata	33208|Metazoa	A	Information storage and processing	RNA processing and modification	factor 8	PRPF8	GO:0000244,GO:0000375,GO:0000377,GO:0000386,GO:0000387,GO:0000398,GO:0002237,GO:0003674,GO:0003676,GO:0003723,GO:0003824,GO:0005488,GO:0005515,GO:0005575,GO:0005622,GO:0005623,GO:0005634,GO:0005654,GO:0005681,GO:0005682,GO:0005684,GO:0006139,GO:0006396,GO:0006397,GO:0006725,GO:0006807,GO:0008150,GO:0008152,GO:0008380,GO:0009605,GO:0009607,GO:0009617,GO:0009987,GO:0010033,GO:0010467,GO:0016043,GO:…	-	ko:K12856	ko03040,map03040	M00354,M00355	-	-	ko00000,ko00001,ko00002,ko03041	-	-	-	JAB,PRO8NT,PROCN,PROCT,PRP8_domainIV,RRM_4,U5_2-snRNA_bdg,U6-snRNA_bdg
v2_uce-427	10224.XP_006822339.1	4.42e-109	365	KOG1075@1|root,KOG1075@2759|Eukaryota,39N4Q@33154|Opisthokonta,3BSEH@33208|Metazoa,3D91U@33213|Bilateria	33208|Metazoa	S	Poorly characterized	Function unknown	Reverse transcriptase (RNA-dependent DNA polymerase)	-	-	-	-	-	-	-	-	-	-	-	-	RVT_1
v2_uce-531	44056.XP_009032647.1	2.7e-49	197	28KPY@1|root,2QT5X@2759|Eukaryota	2759|Eukaryota	M	Cellular processes and signaling	Cell wall/membrane/envelope biogenesis	rhamnogalacturonan II biosynthetic process	-	GO:0000003,GO:0000271,GO:0003006,GO:0003674,GO:0003824,GO:0005575,GO:0005622,GO:0005623,GO:0005737,GO:0005794,GO:0005975,GO:0005976,GO:0006464,GO:0006486,GO:0006807,GO:0008150,GO:0008152,GO:0008194,GO:0008378,GO:0009058,GO:0009059,GO:0009100,GO:0009101,GO:0009664,GO:0009832,GO:0009856,GO:0009987,GO:0010306,GO:0010383,GO:0010393,GO:0010396,GO:0012505,GO:0016043,GO:0016051,GO:0016740,GO:0016757,GO:…	-	ko:K11714,ko:K20784	ko00514,map00514	-	-	-	ko00000,ko00001,ko01000,ko01003	-	GT77	-	Nucleotid_trans
v2_uce-570	7668.SPU_016325-tr	4.16e-117	384	KOG1075@1|root,KOG1075@2759|Eukaryota,3AB3G@33154|Opisthokonta,3BQKC@33208|Metazoa,3D77Y@33213|Bilateria	33208|Metazoa	O	Cellular processes and signaling	Posttranslational modification, protein turnover, chaperones	Reverse transcriptase (RNA-dependent DNA polymerase)	-	-	-	ko:K10577	ko03013,ko04064,ko04120,ko05206,map03013,map04064,map04120,map05206	M00427	-	-	ko00000,ko00001,ko00002,ko03019,ko04121	-	-	-	RVT_1
v2_uce-597	6087.XP_002164755.2	5.17e-08	62.4	KOG3647@1|root,KOG3647@2759|Eukaryota,39F96@33154|Opisthokonta,3BHA8@33208|Metazoa	33208|Metazoa	K	Information storage and processing	Transcription	Clusterin-associated protein 1	CLUAP1	GO:0000226,GO:0001578,GO:0001655,GO:0001822,GO:0001838,GO:0001841,GO:0001843,GO:0001894,GO:0001895,GO:0001947,GO:0002009,GO:0003002,GO:0003007,GO:0003143,GO:0005575,GO:0005622,GO:0005623,GO:0005634,GO:0005654,GO:0005813,GO:0005815,GO:0005856,GO:0005929,GO:0006810,GO:0006928,GO:0006935,GO:0006996,GO:0007010,GO:0007017,GO:0007018,GO:0007154,GO:0007165,GO:0007166,GO:0007224,GO:0007275,GO:0007368,GO:…	-	ko:K19684	-	-	-	-	ko00000,ko03036	-	-	-	Cluap1
v2_uce-750	13616.ENSMODP00000034018	9.34e-16	85.1	KOG2110@1|root,KOG2110@2759|Eukaryota,38C5B@33154|Opisthokonta,3BGZ8@33208|Metazoa,3CY8J@33213|Bilateria,48083@7711|Chordata,491YQ@7742|Vertebrata,3J9NP@40674|Mammalia,4JXP1@9263|Metatheria	33208|Metazoa	S	Poorly characterized	Function unknown	protein lipidation involved in autophagosome assembly	WIPI2	GO:0000045,GO:0000272,GO:0000407,GO:0000422,GO:0002165,GO:0002252,GO:0002376,GO:0002682,GO:0002697,GO:0002831,GO:0003674,GO:0005488,GO:0005543,GO:0005575,GO:0005622,GO:0005623,GO:0005634,GO:0005654,GO:0005737,GO:0005773,GO:0005776,GO:0005829,GO:0005975,GO:0005976,GO:0005977,GO:0005980,GO:0006073,GO:0006091,GO:0006112,GO:0006464,GO:0006497,GO:0006501,GO:0006807,GO:0006914,GO:0006950,GO:0006952,GO:…	-	ko:K17908	ko04136,ko04138,ko04140,map04136,map04138,map04140	-	-	-	ko00000,ko00001,ko02000,ko03029,ko04131	9.A.15.1	-	-	-
v2_uce-782	6500.XP_005109542.1	5.54e-129	413	KOG3816@1|root,KOG3816@2759|Eukaryota,38BK1@33154|Opisthokonta,3BC2R@33208|Metazoa,3CSB1@33213|Bilateria	33208|Metazoa	T	Cellular processes and signaling	Signal transduction mechanisms	tube development	HECA	GO:0000902,GO:0000904,GO:0001763,GO:0002009,GO:0002165,GO:0005575,GO:0005622,GO:0005623,GO:0005634,GO:0005737,GO:0007275,GO:0007346,GO:0007399,GO:0007409,GO:0007424,GO:0007430,GO:0007431,GO:0007435,GO:0007552,GO:0008150,GO:0008219,GO:0009653,GO:0009791,GO:0009886,GO:0009887,GO:0009888,GO:0009892,GO:0009987,GO:0009996,GO:0010453,GO:0010454,GO:0010468,GO:0010605,GO:0010608,GO:0010623,GO:0010629,GO:…	-	-	-	-	-	-	-	-	-	-	HECA,Headcase
v2_uce-943	7668.SPU_013065-tr	3.17e-108	374	KOG1075@1|root,KOG1075@2759|Eukaryota,39N4Q@33154|Opisthokonta,3B9WN@33208|Metazoa,3D1S8@33213|Bilateria	33208|Metazoa	L	Information storage and processing	Replication, recombination and repair	Reverse transcriptase (RNA-dependent DNA polymerase)	-	-	-	-	-	-	-	-	-	-	-	-	RVT_1

## Sheet: Table S7
Supplementary Table S7 Annotation for 11807 SNPs (vcf1)														No. SNP	No. Loci with specific SNPs	No. all loci	Loci percentage	SNP/Loci
#CHROM	POS	ID	REF	ALT	QUAL	FILTER	INFO	FORMAT					Introns	8756	1169	1554	0.752252	7.49016
Bpl_scaf_34	431659	.	A	C	46698.3	PASS	ANN=C|intron_variant|MODIFIER|Bpl_scaf_34-3.10|8867:Bpl_scaf_34-3.10|transcript|8867:Bpl_scaf_34-3.10-mRNA-1|protein_coding|1/6|c.887+232T>G||||||	GT:AD:DP:GQ:PL					intergenic regions	1456	314	1554	0.202059	4.63694
Bpl_scaf_34	431719	.	C	T	69401.3	PASS	ANN=T|intron_variant|MODIFIER|Bpl_scaf_34-3.10|8867:Bpl_scaf_34-3.10|transcript|8867:Bpl_scaf_34-3.10-mRNA-1|protein_coding|1/6|c.887+172G>A||||||	GT:AD:DP:GQ:PL					exon	1227	599	1554	0.385457	2.04841
Bpl_scaf_34	431806	.	G	A	26737.2	PASS	ANN=A|intron_variant|MODIFIER|Bpl_scaf_34-3.10|8867:Bpl_scaf_34-3.10|transcript|8867:Bpl_scaf_34-3.10-mRNA-1|protein_coding|1/6|c.887+85C>T||||||	GT:AD:DP:GQ:PL
Bpl_scaf_34	431825	.	C	T	30327.6	PASS	ANN=T|intron_variant|MODIFIER|Bpl_scaf_34-3.10|8867:Bpl_scaf_34-3.10|transcript|8867:Bpl_scaf_34-3.10-mRNA-1|protein_coding|1/6|c.887+66G>A||||||	GT:AD:DP:GQ:PGT:PID:PL:PS
Bpl_scaf_45	48394	.	C	G	207699	PASS	ANN=G|intergenic_region|MODIFIER|Bpl_scaf_45-0.12-Bpl_scaf_45-1.9|8252:Bpl_scaf_45-0.12-8252:Bpl_scaf_45-1.9|intergenic_region|8252:Bpl_scaf_45-0.12-8252:Bpl_scaf_45-1.9|||n.48394C>G||||||	GT:AD:DP:GQ:PL
Bpl_scaf_45	48793	.	C	A	35618.1	PASS	ANN=A|intergenic_region|MODIFIER|Bpl_scaf_45-0.12-Bpl_scaf_45-1.9|8252:Bpl_scaf_45-0.12-8252:Bpl_scaf_45-1.9|intergenic_region|8252:Bpl_scaf_45-0.12-8252:Bpl_scaf_45-1.9|||n.48793C>A||||||	GT:AD:DP:GQ:PGT:PID:PL:PS
Bpl_scaf_45	161982	.	G	A	62086.9	PASS	ANN=A|intron_variant|MODIFIER|Bpl_scaf_45-1.8|8252:Bpl_scaf_45-1.8|transcript|8252:Bpl_scaf_45-1.8-mRNA-1|protein_coding|7/7|c.1170+211C>T||||||	GT:AD:DP:GQ:PL
Bpl_scaf_45	162419	.	C	T	79386.9	PASS	ANN=T|intron_variant|MODIFIER|Bpl_scaf_45-1.8|8252:Bpl_scaf_45-1.8|transcript|8252:Bpl_scaf_45-1.8-mRNA-1|protein_coding|6/7|c.1066-122G>A||||||	GT:AD:DP:GQ:PL
Bpl_scaf_45	162448	.	A	T	39952.6	PASS	ANN=T|intron_variant|MODIFIER|Bpl_scaf_45-1.8|8252:Bpl_scaf_45-1.8|transcript|8252:Bpl_scaf_45-1.8-mRNA-1|protein_coding|6/7|c.1066-151T>A||||||	GT:AD:DP:GQ:PL
Bpl_scaf_45	162491	.	C	T	40417.6	PASS	ANN=T|intron_variant|MODIFIER|Bpl_scaf_45-1.8|8252:Bpl_scaf_45-1.8|transcript|8252:Bpl_scaf_45-1.8-mRNA-1|protein_coding|6/7|c.1065+119G>A||||||	GT:AD:DP:GQ:PL
Bpl_scaf_45	162601	.	A	C	132590	PASS	ANN=C|intron_variant|MODIFIER|Bpl_scaf_45-1.8|8252:Bpl_scaf_45-1.8|transcript|8252:Bpl_scaf_45-1.8-mRNA-1|protein_coding|6/7|c.1065+9T>G||||||	GT:AD:DP:GQ:PL
Bpl_scaf_45	163883	.	C	T	63668.9	PASS	ANN=T|intron_variant|MODIFIER|Bpl_scaf_45-1.8|8252:Bpl_scaf_45-1.8|transcript|8252:Bpl_scaf_45-1.8-mRNA-1|protein_coding|4/7|c.687+458G>A||||||	GT:AD:DP:GQ:PGT:PID:PL:PS
Bpl_scaf_45	163884	.	A	G	213629	PASS	ANN=G|intron_variant|MODIFIER|Bpl_scaf_45-1.8|8252:Bpl_scaf_45-1.8|transcript|8252:Bpl_scaf_45-1.8-mRNA-1|protein_coding|4/7|c.687+457T>C||||||	GT:AD:DP:GQ:PGT:PID:PL:PS
Bpl_scaf_45	164036	.	C	A	33605	PASS	ANN=A|intron_variant|MODIFIER|Bpl_scaf_45-1.8|8252:Bpl_scaf_45-1.8|transcript|8252:Bpl_scaf_45-1.8-mRNA-1|protein_coding|4/7|c.687+305G>T||||||	GT:AD:DP:GQ:PGT:PID:PL:PS
Bpl_scaf_45	164131	.	T	C	38846.6	PASS	ANN=C|intron_variant|MODIFIER|Bpl_scaf_45-1.8|8252:Bpl_scaf_45-1.8|transcript|8252:Bpl_scaf_45-1.8-mRNA-1|protein_coding|4/7|c.687+210A>G||||||	GT:AD:DP:GQ:PL
Bpl_scaf_45	164195	.	G	A	214405	PASS	ANN=A|intron_variant|MODIFIER|Bpl_scaf_45-1.8|8252:Bpl_scaf_45-1.8|transcript|8252:Bpl_scaf_45-1.8-mRNA-1|protein_coding|4/7|c.687+146C>T||||||	GT:AD:DP:GQ:PGT:PID:PL:PS
Bpl_scaf_45	164570	.	C	T	67389.4	PASS	ANN=T|intron_variant|MODIFIER|Bpl_scaf_45-1.8|8252:Bpl_scaf_45-1.8|transcript|8252:Bpl_scaf_45-1.8-mRNA-1|protein_coding|3/7|c.529-71G>A||||||	GT:AD:DP:GQ:PL
Bpl_scaf_96	358055	.	A	G	295780	PASS	ANN=G|synonymous_variant|LOW|Bpl_scaf_96-3.8|9050:Bpl_scaf_96-3.8|transcript|9050:Bpl_scaf_96-3.8-mRNA-1|protein_coding|12/21|c.1806A>G|p.Ser602Ser|1806/3751|1806/3489|602/1162||	GT:AD:DP:GQ:PL
Bpl_scaf_96	358319	.	G	A	48055.5	PASS	ANN=A|intron_variant|MODIFIER|Bpl_scaf_96-3.8|9050:Bpl_scaf_96-3.8|transcript|9050:Bpl_scaf_96-3.8-mRNA-1|protein_coding|12/20|c.1894-46G>A||||||	GT:AD:DP:GQ:PGT:PID:PL:PS
Bpl_scaf_96	358323	.	T	G	48319.5	PASS	ANN=G|intron_variant|MODIFIER|Bpl_scaf_96-3.8|9050:Bpl_scaf_96-3.8|transcript|9050:Bpl_scaf_96-3.8-mRNA-1|protein_coding|12/20|c.1894-42T>G||||||	GT:AD:DP:GQ:PGT:PID:PL:PS
Bpl_scaf_96	358330	.	T	C	363663	PASS	ANN=C|intron_variant|MODIFIER|Bpl_scaf_96-3.8|9050:Bpl_scaf_96-3.8|transcript|9050:Bpl_scaf_96-3.8-mRNA-1|protein_coding|12/20|c.1894-35T>C||||||	GT:AD:DP:GQ:PGT:PID:PL:PS
Bpl_scaf_96	358626	.	G	A	49171.7	PASS	ANN=A|intron_variant|MODIFIER|Bpl_scaf_96-3.8|9050:Bpl_scaf_96-3.8|transcript|9050:Bpl_scaf_96-3.8-mRNA-1|protein_coding|13/20|c.2076+79G>A||||||	GT:AD:DP:GQ:PGT:PID:PL:PS
Bpl_scaf_96	358704	.	T	G	237678	PASS	ANN=G|intron_variant|MODIFIER|Bpl_scaf_96-3.8|9050:Bpl_scaf_96-3.8|transcript|9050:Bpl_scaf_96-3.8-mRNA-1|protein_coding|13/20|c.2076+157T>G||||||	GT:AD:DP:GQ:PGT:PID:PL:PS
Bpl_scaf_96	358710	.	A	T	232743	PASS	ANN=T|intron_variant|MODIFIER|Bpl_scaf_96-3.8|9050:Bpl_scaf_96-3.8|transcript|9050:Bpl_scaf_96-3.8-mRNA-1|protein_coding|13/20|c.2076+163A>T||||||	GT:AD:DP:GQ:PGT:PID:PL:PS
Bpl_scaf_268	173902	.	G	A	136490	PASS	ANN=A|intron_variant|MODIFIER|Bpl_scaf_268-1.11|14464:Bpl_scaf_268-1.11|transcript|14464:Bpl_scaf_268-1.11-mRNA-1|protein_coding|11/61|c.1876+306C>T||||||	GT:AD:DP:GQ:PL
Bpl_scaf_268	174168	.	A	G	393488	PASS	ANN=G|intron_variant|MODIFIER|Bpl_scaf_268-1.11|14464:Bpl_scaf_268-1.11|transcript|14464:Bpl_scaf_268-1.11-mRNA-1|protein_coding|11/61|c.1876+40T>C||||||	GT:AD:DP:GQ:PL
Bpl_scaf_268	174196	.	A	T	590754	PASS	ANN=T|intron_variant|MODIFIER|Bpl_scaf_268-1.11|14464:Bpl_scaf_268-1.11|transcript|14464:Bpl_scaf_268-1.11-mRNA-1|protein_coding|11/61|c.1876+12T>A||||||	GT:AD:DP:GQ:PL
Bpl_scaf_268	174482	.	T	A	151622	PASS	ANN=A|intron_variant|MODIFIER|Bpl_scaf_268-1.11|14464:Bpl_scaf_268-1.11|transcript|14464:Bpl_scaf_268-1.11-mRNA-1|protein_coding|10/61|c.1648-46A>T||||||	GT:AD:DP:GQ:PL
Bpl_scaf_268	174545	.	T	G	395669	PASS	ANN=G|intron_variant|MODIFIER|Bpl_scaf_268-1.11|14464:Bpl_scaf_268-1.11|transcript|14464:Bpl_scaf_268-1.11-mRNA-1|protein_coding|10/61|c.1648-109A>C||||||	GT:AD:DP:GQ:PGT:PID:PL:PS
Bpl_scaf_268	174740	.	T	C	81962.6	PASS	ANN=C|intron_variant|MODIFIER|Bpl_scaf_268-1.11|14464:Bpl_scaf_268-1.11|transcript|14464:Bpl_scaf_268-1.11-mRNA-1|protein_coding|10/61|c.1647+85A>G||||||	GT:AD:DP:GQ:PL
Bpl_scaf_268	174768	.	T	C	239830	PASS	ANN=C|intron_variant|MODIFIER|Bpl_scaf_268-1.11|14464:Bpl_scaf_268-1.11|transcript|14464:Bpl_scaf_268-1.11-mRNA-1|protein_coding|10/61|c.1647+57A>G||||||	GT:AD:DP:GQ:PL
Bpl_scaf_388	78950	.	G	A	18487	PASS	ANN=A|intron_variant|MODIFIER|Bpl_scaf_388-0.6|16489:Bpl_scaf_388-0.6|transcript|16489:Bpl_scaf_388-0.6-mRNA-1|protein_coding|15/37|c.5169+127G>A||||||	GT:AD:DP:GQ:PL
Bpl_scaf_388	79017	.	G	T	35133.6	PASS	ANN=T|intron_variant|MODIFIER|Bpl_scaf_388-0.6|16489:Bpl_scaf_388-0.6|transcript|16489:Bpl_scaf_388-0.6-mRNA-1|protein_coding|15/37|c.5170-124G>T||||||	GT:AD:DP:GQ:PL
Bpl_scaf_388	79426	.	T	C	44127.6	PASS	ANN=C|splice_donor_variant&intron_variant|HIGH|Bpl_scaf_388-0.6|16489:Bpl_scaf_388-0.6|transcript|16489:Bpl_scaf_388-0.6-mRNA-1|protein_coding|16/37|c.5453+2T>C||||||;LOF=(Bpl_scaf_388-0.6|16489:Bpl_scaf_388-0.6|1|1.00)	GT:AD:DP:GQ:PL
Bpl_scaf_388	110335	.	C	T	59749	PASS	ANN=T|synonymous_variant|LOW|Bpl_scaf_388-0.6|16489:Bpl_scaf_388-0.6|transcript|16489:Bpl_scaf_388-0.6-mRNA-1|protein_coding|35/38|c.8286C>T|p.Asp2762Asp|8499/11468|8286/9657|2762/3218||	GT:AD:DP:GQ:PL
[truncated: 11,772 more rows]

## Sheet: Table S8
Supplementary Table S8 Annotation for 7356 SNPs (vcf2) by BLASTn
[truncated: 9,684 more rows]

## Sheet: Table S9
Supplementary Table S9 Annotation for 7356 SNPs (vcf2) by snpEFF
##SnpEffVersion="5.1d (build 2022-04-19 15:49), by Pablo Cingolani"
[truncated: 7,431 more rows]

[truncated: 8 more sheets: Table S10, TableS11, Table S12, Table S13, Table S14, Table S15, Table S16, Table S17]
